# Supplementary material for: N′-[1-(2-Amino­phen­yl)ethyl­idene]benzo­hydrazide
Source: Acta Crystallogr Sect E Struct Rep Online. 2010 Apr 24;66(Pt 5):o1172. doi: 10.1107/S1600536810010937 (PMC2979270; doi:10.1107/S1600536810010937)
Supplement: Supplementary file 1 [file e-66-o1172-sup1.cif]

##############################################################################
###                                                                        ###
###        Electronic paper (Acta Crystallographica Section E)             ###
###                                                                        ###
##############################################################################
#                                                                            #
# This CIF contains the data in a paper accepted for publication in Acta     #
# Crystallographica Section E. It conforms to the requirements of Notes      #
# for Authors for Section E, and has been peer reviewed under the auspices   #
# of the IUCr Commission on Journals.                                        #
#                                                                            #
# Full details of the Crystallographic Information File format               #
# are given in the paper "The Crystallographic Information File (CIF):       #
# a New Standard Archive File for Crystallography" by S. R. Hall, F. H.      #
# Allen and I. D. Brown [Acta Cryst. (1991), A47, 655-685].                  #
#                                                                            #
# The current version of the core CIF dictionary is obtainable from          #
# ftp://ftp.iucr.org/pub/cif_core.dic. The current version number is 2.4.    #
#                                                                            #
# Software is freely available for graphical display of the structure(s) in  #
# this CIF.  For information consult the CIF home page http://www.iucr.org/  #
# cif/home.html                                                              #
#                                                                            #
# This file may be used for bona fide research purposes within the           #
# scientific community so long as proper attribution is given to the journal # 
# article from which it was obtained.                                        #
#                                                                            #
##############################################################################
                                             
data_I
_audit_creation_method     SHELXL-97
_chemical_name_systematic
;
<i>N</i>'-[1-(2-Aminophenyl)ethylidene]benzohydrazide
;
_chemical_name_common     o-Aminoacetophenonebezoylhydrazone
_chemical_formula_moiety     'C15 H15 N3 O'
_chemical_formula_sum     'C15 H15 N3 O'
_chemical_formula_iupac     'C15 H15 N3 O'
_chemical_formula_weight     253.30
_chemical_melting_point     449
_symmetry_cell_setting     monoclinic
_symmetry_space_group_name_H-M     'P 21/c'
_symmetry_space_group_name_hall     '-P 2ybc'
loop_
    _symmetry_equiv_pos_as_xyz
    'x, y, z'
    '-x, y+1/2, -z+1/2'
    '-x, -y, -z'
    'x, -y-1/2, z-1/2'
_cell_length_a     13.7531(10)
_cell_length_b     5.1575(3)
_cell_length_c     18.7178(13)
_cell_angle_alpha     90.00
_cell_angle_beta     105.917(7)
_cell_angle_gamma     90.00
_cell_volume     1276.78(15)
_cell_formula_units_Z     4
_cell_measurement_reflns_used     2381
_cell_measurement_theta_min     2.1404
_cell_measurement_theta_max     28.8542
_cell_measurement_temperature     293(2)
_exptl_crystal_description     block
_exptl_crystal_colour     yellow
_exptl_crystal_size_max     0.33
_exptl_crystal_size_mid     0.25
_exptl_crystal_size_min     0.13
_exptl_crystal_density_diffrn     1.318
_exptl_crystal_density_meas     ?
_exptl_crystal_density_method     'not measured'
_exptl_crystal_F_000     536
_exptl_absorpt_coefficient_mu     0.086
_exptl_absorpt_correction_type     multi-scan
_exptl_absorpt_process_details     '(CrysAlis Pro; Oxford Diffraction, 2009)'
_exptl_absorpt_correction_T_min     0.77965
_exptl_absorpt_correction_T_max     1.00000
_exptl_special_details
;
;
_diffrn_ambient_temperature     293(2)
_diffrn_radiation_type     MoK\a
_diffrn_radiation_wavelength     0.71073
_diffrn_radiation_source     'fine-focus sealed tube'
_diffrn_radiation_monochromator     graphite
_diffrn_measurement_device_type     'Oxford Diffraction Xcalibur Eos'
_diffrn_measurement_method     '\w scans'
_diffrn_detector_area_resol_mean     16.0938
_diffrn_reflns_number     5257
_diffrn_reflns_av_R_equivalents     0.0161
_diffrn_reflns_av_sigmaI/netI     0.0297
_diffrn_reflns_theta_min     2.26
_diffrn_reflns_theta_max     28.92
_diffrn_reflns_theta_full     25.00
_diffrn_measured_fraction_theta_max     0.862
_diffrn_measured_fraction_theta_full     1.000
_diffrn_reflns_limit_h_min     -18
_diffrn_reflns_limit_h_max     18
_diffrn_reflns_limit_k_min     0
_diffrn_reflns_limit_k_max     6
_diffrn_reflns_limit_l_min     0
_diffrn_reflns_limit_l_max     25
_diffrn_standards_number     ?
_diffrn_standards_interval_count     ?
_diffrn_standards_interval_time     ?
_diffrn_standards_decay_%     ?
_refine_special_details
;
Refinement of <i>F</i>^2^ against ALL reflections. The weighted <i>R</i>-factor
wR and goodness of fit <i>S</i> are based on <i>F</i>^2^, conventional
<i>R</i>-factors <i>R</i> are based on <i>F</i>, with <i>F</i> set to zero for
negative <i>F</i>^2^. The threshold expression of <i>F</i>^2^ >
\s(<i>F</i>^2^) is used only for calculating <i>R</i>-factors(gt) etc. and is
not relevant to the choice of reflections for refinement. <i>R</i>-factors
based on <i>F</i>^2^ are statistically about twice as large as those based on
<i>F</i>, and <i>R</i>- factors based on ALL data will be even larger.
;
_reflns_number_total     2894
_reflns_number_gt     1839
_reflns_threshold_expression     I>2\s(I)
_refine_ls_structure_factor_coef     Fsqd
_refine_ls_matrix_type     full
_refine_ls_R_factor_all     0.0696
_refine_ls_R_factor_gt     0.0422
_refine_ls_wR_factor_gt     0.1138
_refine_ls_wR_factor_ref     0.1245
_refine_ls_goodness_of_fit_ref     0.983
_refine_ls_restrained_S_all     0.983
_refine_ls_number_reflns     2894
_refine_ls_number_parameters     173
_refine_ls_number_restraints     0
_refine_ls_hydrogen_treatment     constr
_refine_ls_weighting_scheme     calc
_refine_ls_weighting_details
                 'calc w=1/[\s^2^(Fo^2^)+(0.0722P)^2^] where P=(Fo^2^+2Fc^2^)/3'
_atom_sites_solution_hydrogens     geom
_atom_sites_solution_primary     direct
_atom_sites_solution_secondary     difmap
_refine_ls_shift/su_max     0.000
_refine_ls_shift/su_mean     0.000
_refine_diff_density_max     0.230
_refine_diff_density_min     -0.170
_refine_ls_extinction_method     none
_refine_ls_extinction_coef     ?
loop_
    _atom_type_symbol
    _atom_type_description
    _atom_type_scat_dispersion_real
    _atom_type_scat_dispersion_imag
    _atom_type_scat_source
    'C' 'C' 0.0033 0.0016
                         'International Tables Vol C Tables 4.2.6.8 and 6.1.1.4'
    'H' 'H' 0.0000 0.0000
                         'International Tables Vol C Tables 4.2.6.8 and 6.1.1.4'
    'N' 'N' 0.0061 0.0033
                         'International Tables Vol C Tables 4.2.6.8 and 6.1.1.4'
    'O' 'O' 0.0106 0.0060
                         'International Tables Vol C Tables 4.2.6.8 and 6.1.1.4'
_computing_data_collection     'CrysAlis Pro (Oxford Diffraction, 2009)'
_computing_cell_refinement     'CrysAlis Pro (Oxford Diffraction, 2009)'
_computing_data_reduction     'CrysAlis Pro (Oxford Diffraction, 2009)'
_computing_structure_solution     'SHELXS97 (Sheldrick, 2008)'
_computing_structure_refinement     'SHELXL97 (Sheldrick, 2008)'
_computing_molecular_graphics     'ORTEP-3 (Farrugia, 1999)'
_computing_publication_material     'CIFTAB (Sheldrick, 2008)'
loop_
    _atom_site_type_symbol
    _atom_site_label
    _atom_site_fract_x
    _atom_site_fract_y
    _atom_site_fract_z
    _atom_site_U_iso_or_equiv
    _atom_site_adp_type
    _atom_site_calc_flag
    _atom_site_refinement_flags
    _atom_site_occupancy
    _atom_site_disorder_assembly
    _atom_site_disorder_group
    O O1 0.66011(8) 0.1102(2) 0.65390(6) 0.0519(3) Uani d . 1 . .
    N N1 0.39154(10) 0.1668(2) 0.49800(7) 0.0503(4) Uani d . 1 . .
    H H1A 0.3786 0.0452 0.4653 0.060 Uiso calc R 1 . .
    H H1B 0.4518 0.1849 0.5267 0.060 Uiso calc R 1 . .
    N N2 0.50765(9) 0.4528(2) 0.60680(7) 0.0421(3) Uani d . 1 . .
    N N3 0.60065(8) 0.5188(2) 0.65630(6) 0.0412(3) Uani d . 1 . .
    H H3B 0.6115 0.6736 0.6738 0.049 Uiso calc R 1 . .
    C C1 0.76802(10) 0.4196(2) 0.73150(8) 0.0358(3) Uani d . 1 . .
    C C2 0.85408(11) 0.2716(3) 0.73861(8) 0.0447(4) Uani d . 1 . .
    H H2A 0.8526 0.1323 0.7068 0.054 Uiso calc R 1 . .
    C C3 0.94215(11) 0.3296(3) 0.79275(9) 0.0525(4) Uani d . 1 . .
    H H3A 0.9999 0.2306 0.7966 0.063 Uiso calc R 1 . .
    C C4 0.94508(12) 0.5322(3) 0.84082(9) 0.0511(4) Uani d . 1 . .
    H H4A 1.0042 0.5680 0.8777 0.061 Uiso calc R 1 . .
    C C5 0.86097(12) 0.6814(3) 0.83443(9) 0.0515(4) Uani d . 1 . .
    H H5A 0.8632 0.8193 0.8668 0.062 Uiso calc R 1 . .
    C C6 0.77205(11) 0.6280(3) 0.77967(8) 0.0440(4) Uani d . 1 . .
    H H6A 0.7153 0.7313 0.7752 0.053 Uiso calc R 1 . .
    C C7 0.67244(10) 0.3368(3) 0.67595(8) 0.0369(3) Uani d . 1 . .
    C C9 0.43928(12) 0.8049(3) 0.66631(9) 0.0550(4) Uani d . 1 . .
    H H9A 0.4936 0.7669 0.7097 0.083 Uiso calc R 1 . .
    H H9B 0.3770 0.8173 0.6799 0.083 Uiso calc R 1 . .
    H H9C 0.4525 0.9664 0.6453 0.083 Uiso calc R 1 . .
    C C10 0.43119(10) 0.5926(3) 0.61032(7) 0.0367(3) Uani d . 1 . .
    C C11 0.33225(10) 0.5346(2) 0.55733(7) 0.0357(3) Uani d . 1 . .
    C C12 0.31699(11) 0.3301(3) 0.50418(8) 0.0391(3) Uani d . 1 . .
    C C13 0.21932(12) 0.2954(3) 0.45633(9) 0.0508(4) Uani d . 1 . .
    H H13A 0.2085 0.1638 0.4210 0.061 Uiso calc R 1 . .
    C C14 0.13992(13) 0.4485(3) 0.45999(10) 0.0571(5) Uani d . 1 . .
    H H14A 0.0762 0.4184 0.4279 0.069 Uiso calc R 1 . .
    C C15 0.15369(12) 0.6478(3) 0.51108(9) 0.0526(4) Uani d . 1 . .
    H H15A 0.0997 0.7528 0.5135 0.063 Uiso calc R 1 . .
    C C16 0.24806(11) 0.6886(3) 0.55826(9) 0.0468(4) Uani d . 1 . .
    H H16A 0.2568 0.8237 0.5923 0.056 Uiso calc R 1 . .
loop_
    _atom_site_aniso_label
    _atom_site_aniso_U_11
    _atom_site_aniso_U_22
    _atom_site_aniso_U_33
    _atom_site_aniso_U_12
    _atom_site_aniso_U_13
    _atom_site_aniso_U_23
    O1 0.0476(6) 0.0412(6) 0.0576(7) 0.0001(5) -0.0013(5) -0.0141(5)
    N1 0.0502(8) 0.0459(7) 0.0476(8) -0.0006(6) 0.0015(6) -0.0132(6)
    N2 0.0344(6) 0.0422(7) 0.0416(7) -0.0020(5) -0.0033(5) -0.0061(5)
    N3 0.0364(7) 0.0354(6) 0.0431(7) -0.0027(5) -0.0035(5) -0.0068(5)
    C1 0.0367(7) 0.0334(7) 0.0342(7) -0.0036(6) 0.0044(6) 0.0011(6)
    C2 0.0416(8) 0.0453(8) 0.0434(9) 0.0002(7) 0.0052(6) -0.0068(7)
    C3 0.0375(8) 0.0583(10) 0.0549(10) 0.0018(7) 0.0012(7) -0.0017(8)
    C4 0.0436(9) 0.0545(10) 0.0455(9) -0.0107(8) -0.0040(7) -0.0004(8)
    C5 0.0579(10) 0.0447(9) 0.0448(9) -0.0076(7) 0.0023(7) -0.0101(7)
    C6 0.0438(8) 0.0378(8) 0.0462(9) 0.0002(6) 0.0052(7) -0.0044(7)
    C7 0.0365(7) 0.0360(8) 0.0361(8) -0.0017(6) 0.0063(6) -0.0031(6)
    C9 0.0441(9) 0.0630(10) 0.0519(10) 0.0027(8) 0.0029(7) -0.0175(8)
    C10 0.0389(8) 0.0352(7) 0.0337(7) -0.0045(6) 0.0064(6) 0.0020(6)
    C11 0.0351(7) 0.0345(7) 0.0337(7) -0.0034(6) 0.0028(6) 0.0034(6)
    C12 0.0421(8) 0.0357(7) 0.0359(8) -0.0038(6) 0.0043(6) 0.0043(6)
    C13 0.0519(9) 0.0489(9) 0.0424(9) -0.0075(8) -0.0026(7) -0.0052(7)
    C14 0.0427(9) 0.0637(10) 0.0527(10) -0.0068(8) -0.0075(7) 0.0038(8)
    C15 0.0400(9) 0.0576(10) 0.0544(10) 0.0056(7) 0.0029(7) 0.0036(8)
    C16 0.0441(9) 0.0453(9) 0.0468(9) 0.0016(7) 0.0051(7) -0.0028(7)
_geom_special_details
;
All esds (except the esd in the dihedral angle between two l.s. planes) are
estimated using the full covariance matrix. The cell esds are taken into
account individually in the estimation of esds in distances, angles and
torsion angles; correlations between esds in cell parameters are only used
when they are defined by crystal symmetry. An approximate (isotropic)
treatment of cell esds is used for estimating esds involving l.s. planes.
;
loop_
    _geom_bond_atom_site_label_1
    _geom_bond_atom_site_label_2
    _geom_bond_site_symmetry_2
    _geom_bond_distance
    _geom_bond_publ_flag
    O1 C7 . 1.2359(16) ?
    N1 C12 . 1.3561(17) ?
    N1 H1A . 0.8600 ?
    N1 H1B . 0.8600 ?
    N2 C10 . 1.2915(18) ?
    N2 N3 . 1.4002(14) ?
    N3 C7 . 1.3387(17) ?
    N3 H3B . 0.8600 ?
    C1 C2 . 1.3838(19) ?
    C1 C6 . 1.3942(19) ?
    C1 C7 . 1.4972(18) ?
    C2 C3 . 1.382(2) ?
    C2 H2A . 0.9300 ?
    C3 C4 . 1.372(2) ?
    C3 H3A . 0.9300 ?
    C4 C5 . 1.367(2) ?
    C4 H4A . 0.9300 ?
    C5 C6 . 1.391(2) ?
    C5 H5A . 0.9300 ?
    C6 H6A . 0.9300 ?
    C9 C10 . 1.498(2) ?
    C9 H9A . 0.9600 ?
    C9 H9B . 0.9600 ?
    C9 H9C . 0.9600 ?
    C10 C11 . 1.4781(18) ?
    C11 C16 . 1.4079(19) ?
    C11 C12 . 1.4254(19) ?
    C12 C13 . 1.4068(19) ?
    C13 C14 . 1.364(2) ?
    C13 H13A . 0.9300 ?
    C14 C15 . 1.381(2) ?
    C14 H14A . 0.9300 ?
    C15 C16 . 1.371(2) ?
    C15 H15A . 0.9300 ?
    C16 H16A . 0.9300 ?
loop_
    _geom_angle_atom_site_label_1
    _geom_angle_atom_site_label_2
    _geom_angle_atom_site_label_3
    _geom_angle_site_symmetry_1
    _geom_angle_site_symmetry_3
    _geom_angle
    _geom_angle_publ_flag
    C12 N1 H1A . . 120.0 ?
    C12 N1 H1B . . 120.0 ?
    H1A N1 H1B . . 120.0 ?
    C10 N2 N3 . . 116.06(11) ?
    C7 N3 N2 . . 118.84(11) ?
    C7 N3 H3B . . 120.6 ?
    N2 N3 H3B . . 120.6 ?
    C2 C1 C6 . . 118.80(13) ?
    C2 C1 C7 . . 118.32(12) ?
    C6 C1 C7 . . 122.72(13) ?
    C3 C2 C1 . . 120.37(14) ?
    C3 C2 H2A . . 119.8 ?
    C1 C2 H2A . . 119.8 ?
    C4 C3 C2 . . 120.52(15) ?
    C4 C3 H3A . . 119.7 ?
    C2 C3 H3A . . 119.7 ?
    C5 C4 C3 . . 119.95(14) ?
    C5 C4 H4A . . 120.0 ?
    C3 C4 H4A . . 120.0 ?
    C4 C5 C6 . . 120.33(15) ?
    C4 C5 H5A . . 119.8 ?
    C6 C5 H5A . . 119.8 ?
    C5 C6 C1 . . 120.02(14) ?
    C5 C6 H6A . . 120.0 ?
    C1 C6 H6A . . 120.0 ?
    O1 C7 N3 . . 123.24(12) ?
    O1 C7 C1 . . 121.04(12) ?
    N3 C7 C1 . . 115.59(12) ?
    C10 C9 H9A . . 109.5 ?
    C10 C9 H9B . . 109.5 ?
    H9A C9 H9B . . 109.5 ?
    C10 C9 H9C . . 109.5 ?
    H9A C9 H9C . . 109.5 ?
    H9B C9 H9C . . 109.5 ?
    N2 C10 C11 . . 117.74(12) ?
    N2 C10 C9 . . 122.56(13) ?
    C11 C10 C9 . . 119.69(13) ?
    C16 C11 C12 . . 117.51(12) ?
    C16 C11 C10 . . 119.11(13) ?
    C12 C11 C10 . . 123.39(13) ?
    N1 C12 C13 . . 118.61(13) ?
    N1 C12 C11 . . 123.31(12) ?
    C13 C12 C11 . . 118.07(13) ?
    C14 C13 C12 . . 122.14(15) ?
    C14 C13 H13A . . 118.9 ?
    C12 C13 H13A . . 118.9 ?
    C13 C14 C15 . . 120.38(15) ?
    C13 C14 H14A . . 119.8 ?
    C15 C14 H14A . . 119.8 ?
    C16 C15 C14 . . 119.08(15) ?
    C16 C15 H15A . . 120.5 ?
    C14 C15 H15A . . 120.5 ?
    C15 C16 C11 . . 122.81(14) ?
    C15 C16 H16A . . 118.6 ?
    C11 C16 H16A . . 118.6 ?
loop_
    _geom_torsion_atom_site_label_1
    _geom_torsion_atom_site_label_2
    _geom_torsion_atom_site_label_3
    _geom_torsion_atom_site_label_4
    _geom_torsion_site_symmetry_1
    _geom_torsion_site_symmetry_2
    _geom_torsion_site_symmetry_3
    _geom_torsion_site_symmetry_4
    _geom_torsion
    _geom_torsion_publ_flag
    C10 N2 N3 C7 . . . . 155.32(13) ?
    C6 C1 C2 C3 . . . . 0.2(2) ?
    C7 C1 C2 C3 . . . . -175.37(14) ?
    C1 C2 C3 C4 . . . . 0.9(2) ?
    C2 C3 C4 C5 . . . . -1.3(3) ?
    C3 C4 C5 C6 . . . . 0.4(3) ?
    C4 C5 C6 C1 . . . . 0.7(2) ?
    C2 C1 C6 C5 . . . . -1.0(2) ?
    C7 C1 C6 C5 . . . . 174.34(14) ?
    N2 N3 C7 O1 . . . . -1.7(2) ?
    N2 N3 C7 C1 . . . . -177.50(12) ?
    C2 C1 C7 O1 . . . . 22.1(2) ?
    C6 C1 C7 O1 . . . . -153.29(15) ?
    C2 C1 C7 N3 . . . . -162.04(13) ?
    C6 C1 C7 N3 . . . . 22.6(2) ?
    N3 N2 C10 C11 . . . . 178.06(11) ?
    N3 N2 C10 C9 . . . . -3.0(2) ?
    N2 C10 C11 C16 . . . . -178.10(13) ?
    C9 C10 C11 C16 . . . . 2.9(2) ?
    N2 C10 C11 C12 . . . . 1.4(2) ?
    C9 C10 C11 C12 . . . . -177.57(13) ?
    C16 C11 C12 N1 . . . . -179.41(13) ?
    C10 C11 C12 N1 . . . . 1.1(2) ?
    C16 C11 C12 C13 . . . . 0.0(2) ?
    C10 C11 C12 C13 . . . . -179.53(13) ?
    N1 C12 C13 C14 . . . . 178.76(15) ?
    C11 C12 C13 C14 . . . . -0.7(2) ?
    C12 C13 C14 C15 . . . . 0.9(3) ?
    C13 C14 C15 C16 . . . . -0.3(3) ?
    C14 C15 C16 C11 . . . . -0.4(2) ?
    C12 C11 C16 C15 . . . . 0.5(2) ?
    C10 C11 C16 C15 . . . . -179.94(14) ?
loop_
    _geom_hbond_atom_site_label_D
    _geom_hbond_atom_site_label_H
    _geom_hbond_atom_site_label_A
    _geom_hbond_site_symmetry_A
    _geom_hbond_distance_DH
    _geom_hbond_distance_HA
    _geom_hbond_distance_DA
    _geom_hbond_angle_DHA
    N3 H3B O1 1_565 0.86 2.41 3.1611(15) 146.7
    N1 H1A O1 3_656 0.86 2.29 3.0856(16) 153.5
    N1 H1B N2 . 0.86 2.03 2.6626(16) 129.9
data_global
_journal_date_recd_electronic     2009-11-06
_journal_date_accepted     2010-03-23
_journal_name_full     'Acta Crystallographica, Section E'
_journal_year     2010
_journal_volume     66
_journal_issue      5
_journal_page_first     o1172
_journal_page_last     o1172
_journal_paper_category     QO
_journal_coeditor_code     BV2135
_publ_contact_author_name     'Vinod P. Singh'
_publ_contact_author_address
;
Faculty of Science
Department of Chemistry
Banaras Hindu University
Varanasi
U. P. 221 005
India
;
_publ_contact_author_email     'singvp@yahoo.co.in'
_publ_contact_author_fax     ?
_publ_contact_author_phone     '+919450145060'
_publ_section_title
;
<i>N</i>'-[1-(2-Aminophenyl)ethylidene]benzohydrazide
;
loop_
    _publ_author_name
    _publ_author_footnote
    _publ_author_address
    'Singh, Vinod P.' .
;
Faculty of Science
Department of Chemistry
Banaras Hindu University
Varanasi
U. P. 221 005
India
;
    'Singh, Shweta' .
;
Faculty of Science
Department of Chemistry
Banaras Hindu University
Varanasi
U. P. 221 005
India
;
