# Supplementary material for: N′-[1-(2-Amino­phen­yl)ethyl­idene]benzo­hydrazide
Source: Acta Crystallogr Sect E Struct Rep Online. 2010 Apr 24;66(Pt 5):o1172. doi: 10.1107/S1600536810010937 (PMC2979270; doi:10.1107/S1600536810010937)
Supplement: Supplementary file 2 [file e-66-o1172-Isup2.hkl]

#
# h,k,l, Fc-squared, Fo-squared, sigma(Fo-squared) and status flag
#
data_I
_shelx_title ' VPS-2 in P2(1)/c'
_shelx_refln_list_code          4
_shelx_F_calc_maximum      191.74
_exptl_crystal_F_000       549.00
_reflns_d_resolution_high  0.7348
 
loop_
 _symmetry_equiv_pos_as_xyz
 'x, y, z'
 '-x, y+1/2, -z+1/2'
 '-x, -y, -z'
 'x, -y-1/2, z-1/2'
 
_cell_length_a    13.7531
_cell_length_b     5.1575
_cell_length_c    18.7178
_cell_angle_alpha  90.000
_cell_angle_beta  105.917
_cell_angle_gamma  90.000
 
_shelx_F_squared_multiplier     1.000
 
loop_
 _refln_index_h
 _refln_index_k
 _refln_index_l
 _refln_F_squared_calc
 _refln_F_squared_meas
 _refln_F_squared_sigma
 _refln_observed_status
   2   0   0     1932.29     1972.95      5.61 o
   3   0   0      122.30      122.06      2.99 o
   4   0   0     1792.69     1745.39      9.31 o
   5   0   0       94.15      105.20      2.78 o
   6   0   0      127.93      130.43      3.45 o
   7   0   0       66.62       66.28      2.92 o
   8   0   0       32.57       35.79      2.64 o
   9   0   0      124.97      108.70      4.23 o
  10   0   0      751.92      760.26     10.37 o
  11   0   0     2501.98     2552.63     19.81 o
  12   0   0      254.39      267.36      7.40 o
  13   0   0      113.42      118.92      5.72 o
  14   0   0       29.70       31.76      4.22 o
  15   0   0       29.94       36.37      4.64 o
  16   0   0        2.73        5.26      3.95 o
  17   0   0       38.33       54.78      5.72 o
  18   0   0       72.74       78.72      6.48 o
   1   1   0      461.76      477.01      3.43 o
   2   1   0       35.19       38.84      0.60 o
   3   1   0      411.25      451.19      2.16 o
   4   1   0      144.45      129.83      2.53 o
   5   1   0       37.30       51.15      2.15 o
   6   1   0      398.13      434.43      4.11 o
   7   1   0      583.19      573.00      5.07 o
   8   1   0       12.40        9.58      1.45 o
   9   1   0      129.87      118.16      2.99 o
  10   1   0        5.53        6.28      1.92 o
  11   1   0      815.29      834.89      8.38 o
  12   1   0       59.53       64.50      4.29 o
  13   1   0        6.23        5.70      2.24 o
  14   1   0        6.25        5.05      2.32 o
  15   1   0        0.00        2.09      2.47 o
  16   1   0        1.14        1.37      4.37 o
  17   1   0        1.00        1.26      4.49 o
   0   2   0      139.63      123.94      2.12 o
   1   2   0      559.29      607.23      1.68 o
   2   2   0     1166.23     1183.31      4.08 o
   3   2   0      171.19      199.74      2.43 o
   4   2   0        3.14        2.95      1.87 o
   5   2   0       13.76       11.11      0.67 o
   6   2   0       12.79       11.77      0.93 o
   7   2   0      240.04      256.13      7.05 o
   8   2   0        7.10        8.36      1.31 o
   9   2   0       47.90       55.93      2.22 o
  10   2   0       68.93       77.32      4.48 o
  11   2   0       20.28       23.24      3.39 o
  12   2   0       18.07       10.57      3.87 o
  13   2   0       70.09       67.30      5.49 o
  14   2   0        0.51        0.09      3.94 o
  15   2   0        2.02        2.12      4.08 o
   1   3   0      135.91      162.04      1.29 o
   2   3   0      606.84      656.92      4.33 o
   3   3   0       83.84       88.21      1.33 o
   4   3   0        8.53        9.26      3.61 o
   5   3   0        8.30        7.91      1.81 o
   6   3   0        3.30        2.89      2.29 o
   7   3   0      106.01       96.49      4.71 o
   8   3   0      273.23      247.01      7.21 o
   9   3   0        1.38        2.16      3.18 o
  10   3   0       63.67       47.81      4.49 o
  11   3   0        9.03        9.53      3.73 o
  12   3   0       13.31       15.59      4.02 o
  13   3   0       22.41       13.01      4.34 o
  14   3   0        1.03       -0.63      4.12 o
   0   4   0       88.95       93.55      2.48 o
   1   4   0        8.87        8.01      1.41 o
   2   4   0      160.98      172.53      3.23 o
   3   4   0       39.28       51.74      4.08 o
   4   4   0        0.00        0.47      1.42 o
   5   4   0        1.00        1.23      2.05 o
   6   4   0        1.24        1.81      2.16 o
   7   4   0       11.42       11.62      4.50 o
   8   4   0       20.52       21.22      4.42 o
   9   4   0      104.11       86.87      4.27 o
  10   4   0       15.66        6.80      2.93 o
  11   4   0        0.30       -1.04      2.72 o
  12   4   0        4.49        3.22      2.72 o
  13   4   0        3.46        1.04      4.20 o
   1   5   0       12.24       12.23      3.15 o
   2   5   0       16.75       23.51      3.52 o
   3   5   0       27.32       30.10      5.71 o
   4   5   0       18.65       15.25      2.85 o
   5   5   0        0.16       -0.91      2.60 o
   6   5   0        5.28        5.60      2.67 o
   7   5   0        3.32        4.52      2.86 o
   8   5   0       22.77       22.71      5.08 o
   9   5   0        0.54       -0.48      3.17 o
  10   5   0       10.15        6.52      3.22 o
  11   5   0       16.56       14.05      3.45 o
  12   5   0        1.61        3.12      4.49 o
   0   6   0       62.05       62.71      6.31 o
   1   6   0        0.76        1.86      3.09 o
   2   6   0        1.49       -0.54      4.89 o
   3   6   0       43.90       46.84      6.36 o
   4   6   0       25.13       22.96      5.78 o
   5   6   0        1.14       -3.53      5.08 o
   6   6   0        3.95       -2.41      4.73 o
   7   6   0        0.02       -2.43      5.09 o
 -17   1   1       11.37        9.05      4.72 o
 -16   1   1        7.07       11.82      4.46 o
 -15   1   1        2.01        2.66      2.45 o
 -14   1   1        3.84        3.71      2.35 o
 -13   1   1        5.41        6.89      2.38 o
 -12   1   1      885.85      906.12      8.90 o
 -11   1   1      344.05      322.28      5.67 o
 -10   1   1        2.13        0.45      1.68 o
  -9   1   1        0.37        0.57      1.50 o
  -8   1   1        1.73        2.28      1.29 o
  -7   1   1      543.94      641.69      5.31 o
  -6   1   1        0.28       -0.23      1.15 o
  -5   1   1     2860.15     3041.95      9.07 o
  -4   1   1       87.23       93.61      1.47 o
  -3   1   1     1919.41     1923.34      5.25 o
  -2   1   1     1778.08     1839.84      4.51 o
  -1   1   1     5028.36     4936.56      9.30 o
   0   1   1     4212.06     4339.54     11.41 o
   1   1   1      336.19      296.01      1.22 o
   2   1   1      161.65      209.24      1.99 o
   3   1   1      227.63      266.07      1.37 o
   4   1   1      215.12      204.75      2.15 o
   5   1   1      264.12      264.51      2.28 o
   6   1   1     1253.41     1406.07      7.37 o
   7   1   1        4.21        5.84      1.32 o
   8   1   1      109.96       94.91      3.75 o
   9   1   1       45.53       39.84      3.02 o
  10   1   1        9.47        5.43      2.12 o
  11   1   1       75.84       66.19      3.71 o
  12   1   1       71.59       66.71      3.30 o
  13   1   1        3.33        2.53      2.35 o
  14   1   1        3.64        1.23      2.29 o
  15   1   1        1.63       -1.65      4.07 o
  16   1   1        3.90        5.58      4.58 o
 -16   2   1        5.62        3.86      4.51 o
 -15   2   1        0.71       -1.87      3.96 o
 -14   2   1        1.21        0.60      4.00 o
 -13   2   1       30.41       30.22      4.64 o
 -12   2   1       15.58       15.83      3.96 o
 -11   2   1       14.48        9.45      1.96 o
 -10   2   1        0.96        0.56      1.54 o
  -9   2   1        1.27        2.12      1.36 o
  -8   2   1       23.83       26.97      1.55 o
  -7   2   1      227.89      238.38      3.81 o
  -6   2   1        0.80        0.72      0.77 o
  -5   2   1       18.10       23.26      1.16 o
  -4   2   1       34.26       37.08      1.56 o
  -3   2   1       37.73       28.60      0.95 o
  -2   2   1      198.07      213.41      1.67 o
  -1   2   1      118.63      122.93      1.24 o
   0   2   1      242.52      259.20      1.44 o
   1   2   1      149.93      157.93      1.06 o
   2   2   1      258.41      269.29      2.01 o
   3   2   1      218.43      242.51      2.33 o
   4   2   1     1353.09     1484.71     11.63 o
   5   2   1      235.49      259.83      3.37 o
   6   2   1        1.64        3.32      0.91 o
   7   2   1       37.95       37.84      1.53 o
   8   2   1      200.74      202.03      5.26 o
   9   2   1      154.51      160.96      5.56 o
  10   2   1       38.47       35.19      2.38 o
  11   2   1        9.82        6.91      1.99 o
  12   2   1        5.38        3.80      3.65 o
  13   2   1        5.57        4.03      3.88 o
  14   2   1        9.93       13.63      4.44 o
  15   2   1        2.17        1.12      4.11 o
 -14   3   1       12.12       12.33      4.40 o
 -13   3   1       79.98       77.48      5.97 o
 -12   3   1       11.47        8.93      4.00 o
 -11   3   1       26.89       22.11      4.11 o
 -10   3   1      159.57      135.83      6.09 o
  -9   3   1       18.14       17.00      3.44 o
  -8   3   1        7.06        2.00      3.53 o
  -7   3   1       37.60       45.97      3.73 o
  -6   3   1       52.32       59.88      3.55 o
  -5   3   1       11.73        9.94      1.33 o
  -4   3   1      229.40      252.54      2.94 o
  -3   3   1       15.49       19.81      1.17 o
  -2   3   1      950.81     1094.22      4.53 o
  -1   3   1       71.23       70.15      0.92 o
   0   3   1       90.20       84.32      0.87 o
   1   3   1      995.99     1008.21      5.45 o
   2   3   1      117.77      102.72      1.36 o
   3   3   1       12.98       15.47      0.95 o
   4   3   1      338.64      380.28      5.16 o
   5   3   1       41.59       41.72      3.86 o
   6   3   1       19.44       23.66      2.17 o
   7   3   1       83.40       82.10      4.75 o
   8   3   1      229.14      220.19      6.81 o
   9   3   1       40.16       33.22      3.95 o
  10   3   1        5.75        4.66      3.44 o
  11   3   1       22.69       17.10      3.97 o
  12   3   1        0.23       -0.22      3.82 o
  13   3   1        2.35        1.61      4.03 o
  14   3   1        1.16       -0.24      4.22 o
 -13   4   1        0.15        0.92      3.93 o
 -12   4   1        0.69        1.02      3.88 o
 -11   4   1        0.10       -2.62      3.68 o
 -10   4   1       80.65       61.85      3.91 o
  -9   4   1       76.65       79.09      4.21 o
  -8   4   1       22.45       25.04      3.90 o
  -7   4   1       74.02       72.86      3.62 o
  -6   4   1        0.75       -0.35      2.15 o
  -5   4   1      100.72      103.13      4.41 o
  -4   4   1      343.31      334.54      6.81 o
  -3   4   1      279.97      269.46      4.87 o
  -2   4   1      236.55      269.15      5.21 o
  -1   4   1        0.09        0.87      0.86 o
   0   4   1       99.19       91.60      1.95 o
   1   4   1       25.89       19.95      1.23 o
   2   4   1        7.57        6.38      1.17 o
   3   4   1      135.55      135.78      2.51 o
   4   4   1       50.03       42.89      2.02 o
   5   4   1       73.83       71.60      3.55 o
   6   4   1        0.20       -0.01      2.21 o
   7   4   1      245.63      266.50      5.82 o
   8   4   1      649.99      682.41     10.86 o
   9   4   1       58.32       50.23      3.74 o
  10   4   1        0.10       -0.02      2.71 o
  11   4   1        0.07        0.51      2.73 o
  12   4   1        7.06        8.73      2.90 o
 -12   5   1        6.38        7.20      4.63 o
 -11   5   1        0.08        0.19      3.20 o
 -10   5   1        0.02       -0.15      3.18 o
  -9   5   1       30.43       26.25      3.54 o
  -8   5   1       12.18        8.28      3.17 o
  -7   5   1      144.90      153.25      5.14 o
  -6   5   1       57.19       58.63      3.63 o
  -5   5   1        8.84        3.30      4.02 o
  -4   5   1        5.26        3.16      2.69 o
  -3   5   1       76.92       84.22      6.69 o
  -2   5   1       32.59       39.77      3.92 o
  -1   5   1       49.70       52.17      3.85 o
   0   5   1       36.08       34.00      3.42 o
   1   5   1       17.94       18.94      3.51 o
   2   5   1      252.26      261.12     18.72 o
   3   5   1      423.18      450.30     11.86 o
   4   5   1        9.81        7.36      4.28 o
   5   5   1       55.80       46.25      4.18 o
   6   5   1        0.82       -1.25      2.79 o
   7   5   1        2.28        2.87      2.79 o
   8   5   1       51.25       49.70      3.89 o
   9   5   1        6.04        4.73      3.15 o
  10   5   1        4.62        7.07      3.22 o
  11   5   1       28.11       24.42      3.68 o
  -7   6   1        2.56        1.88      4.76 o
  -6   6   1        0.84       -3.13      5.48 o
  -5   6   1        3.03        1.20      4.80 o
  -4   6   1       69.41       79.99      7.04 o
  -3   6   1       16.80       19.27      5.22 o
  -2   6   1       10.76        6.71      4.77 o
  -1   6   1        5.39        6.91      3.40 o
   0   6   1        9.11       11.25      3.85 o
   1   6   1        7.70       12.88      5.09 o
   2   6   1        3.68        4.01      3.20 o
   3   6   1        3.10        1.75      4.66 o
   4   6   1       12.64        9.02      5.07 o
   5   6   1        0.21       -0.45      5.15 o
   6   6   1        2.36        0.15      4.78 o
   7   6   1       15.74       29.48      6.05 o
 -18   0   2       21.96       24.22      5.00 o
 -17   0   2        8.81        2.74      4.21 o
 -16   0   2        8.69        2.82      3.67 o
 -15   0   2       37.12       39.46      4.78 o
 -14   0   2        0.41        1.53      3.56 o
 -13   0   2      194.82      196.28      6.79 o
 -12   0   2      141.88      144.24      6.68 o
 -11   0   2      176.96      180.49      6.07 o
 -10   0   2      262.68      279.18      6.49 o
  -9   0   2       16.63       27.22      2.69 o
  -8   0   2      461.80      508.86      7.33 o
  -7   0   2      223.81      197.14      4.45 o
  -6   0   2       11.87        6.80      1.50 o
  -5   0   2     3001.10     2843.30     13.16 o
  -4   0   2     1153.12     1124.56      7.53 o
  -3   0   2      655.23      628.11      3.51 o
  -2   0   2      318.22      358.18      4.84 o
  -1   0   2     1398.32     1085.77    164.13 o
   0   0   2        1.37        1.91      0.63 o
   1   0   2     1338.00     1248.96     12.24 o
   2   0   2     4265.01     4050.66     22.96 o
   3   0   2      551.61      516.92      3.50 o
   4   0   2       96.93      109.88      2.79 o
   5   0   2     3381.05     3379.70     15.43 o
   6   0   2     1015.43     1056.42      9.39 o
   7   0   2       47.41       57.73      2.85 o
   8   0   2       33.38       38.50      2.78 o
   9   0   2       19.93       16.98      2.86 o
  10   0   2       92.45       96.68      4.64 o
  11   0   2      353.97      343.33      8.53 o
  12   0   2       14.19       13.02      3.51 o
  13   0   2      218.96      211.27      7.54 o
  14   0   2       90.76       99.97      5.95 o
  15   0   2       71.08       89.06      6.06 o
  16   0   2       14.57       20.69      4.54 o
  17   0   2      101.96      127.38      7.12 o
 -17   1   2        0.84        1.45      4.51 o
 -16   1   2       54.11       58.57      5.68 o
 -15   1   2       46.29       48.58      3.34 o
 -14   1   2        0.01        0.02      2.33 o
 -13   1   2       11.09       10.60      2.45 o
 -12   1   2      140.93      159.10      4.44 o
 -11   1   2       69.32       67.26      8.85 o
 -10   1   2       40.77       44.94      2.36 o
  -9   1   2       97.00       96.05      2.76 o
  -8   1   2      135.69      133.25      2.93 o
  -7   1   2      503.91      484.69      6.53 o
  -6   1   2     1018.13     1141.48      7.03 o
  -5   1   2      398.46      448.39      3.07 o
  -4   1   2     1047.79     1039.88     14.56 o
  -3   1   2      380.82      399.52      3.16 o
  -2   1   2      248.99      256.32      1.71 o
  -1   1   2      870.92      882.36      2.74 o
   0   1   2       79.58       70.45      0.69 o
   1   1   2     2807.00     2752.75      6.61 o
   2   1   2     2123.65     2165.91      6.65 o
   3   1   2     1724.88     1729.34      4.17 o
   4   1   2      158.16      188.59      1.60 o
   5   1   2     1206.80     1177.61     13.43 o
   6   1   2     2242.36     2438.26     13.35 o
   7   1   2       17.01       17.07      1.48 o
   8   1   2       12.84        9.82      1.54 o
   9   1   2       33.15       30.09      3.29 o
  10   1   2       69.37       71.68      5.69 o
  11   1   2       12.66        7.72      2.86 o
  12   1   2       36.92       33.96      2.84 o
  13   1   2       15.13       17.62      2.55 o
  14   1   2        4.45        5.75      2.36 o
  15   1   2        2.09        1.83      4.18 o
  16   1   2        0.56        0.67      4.55 o
 -16   2   2        0.63        2.46      4.42 o
 -15   2   2        4.64        2.68      4.00 o
 -14   2   2       48.86       53.45      5.37 o
 -13   2   2       46.65       46.35      4.96 o
 -12   2   2       17.68       15.85      3.86 o
 -11   2   2       16.64       10.97      3.37 o
 -10   2   2       23.33       22.21      1.90 o
  -9   2   2       44.40       41.12      3.23 o
  -8   2   2      144.43      159.64      2.81 o
  -7   2   2      949.70      975.67      4.99 o
  -6   2   2     1164.48     1353.22     10.69 o
  -5   2   2      480.40      544.41      7.73 o
  -4   2   2        1.03        0.96      0.37 o
  -3   2   2      644.95      639.41      3.99 o
  -2   2   2      508.24      455.34      3.12 o
  -1   2   2        4.54        3.09      0.56 o
   0   2   2        6.58        5.09      0.56 o
   1   2   2      492.58      539.50      5.42 o
   2   2   2      233.99      273.16      2.87 o
   3   2   2        1.37        1.96      0.35 o
   4   2   2     1468.91     1680.56      9.06 o
   5   2   2      421.82      389.58      2.42 o
   6   2   2      243.60      242.02      3.95 o
   7   2   2        0.70        0.19      1.06 o
   8   2   2       44.65       41.71      1.90 o
   9   2   2       44.47       39.17      2.10 o
  10   2   2      173.00      154.31      4.08 o
  11   2   2       10.11        3.95      3.48 o
  12   2   2       11.72        8.84      3.91 o
  13   2   2        1.31        1.87      3.90 o
  14   2   2       45.17       43.41      5.14 o
  15   2   2       25.41       32.27      5.31 o
 -14   3   2        0.00       -0.84      4.19 o
 -13   3   2        7.47        6.48      4.37 o
 -12   3   2        0.04        0.11      3.65 o
 -11   3   2        5.89        3.43      3.53 o
 -10   3   2        0.52        1.89      3.24 o
  -9   3   2        5.31        2.99      3.14 o
  -8   3   2       55.51       45.80      3.86 o
  -7   3   2      201.79      201.64      3.75 o
  -6   3   2       47.49       35.54      1.92 o
  -5   3   2       58.66       51.54      1.96 o
  -4   3   2      105.36       93.21      2.19 o
  -3   3   2      126.38      147.30      1.70 o
  -2   3   2        1.52        2.30      0.38 o
  -1   3   2        0.26       -0.06      0.52 o
   0   3   2      192.89      182.04      1.89 o
   1   3   2       18.55       13.52      1.01 o
   2   3   2        9.93       11.57      0.54 o
   3   3   2        4.26        5.37      0.74 o
   4   3   2      465.62      515.97      5.99 o
   5   3   2       53.53       53.30      2.51 o
   6   3   2       55.30       53.09      2.71 o
   7   3   2      625.92      617.84     12.20 o
   8   3   2       11.12       13.49      3.85 o
   9   3   2       13.11       13.05      3.54 o
  10   3   2        3.06        1.56      3.47 o
  11   3   2        0.77       -0.37      3.64 o
  12   3   2       15.40       13.43      4.44 o
  13   3   2        0.34        2.15      4.17 o
  14   3   2        0.63       -2.23      4.34 o
 -13   4   2        0.59        0.47      4.02 o
 -12   4   2       16.14       17.23      4.44 o
 -11   4   2       42.66       34.90      4.70 o
 -10   4   2        0.23        2.19      4.11 o
  -9   4   2      202.13      214.10      7.96 o
  -8   4   2       59.19       48.34      4.16 o
  -7   4   2        7.77       10.43      2.64 o
  -6   4   2        0.47       -0.71      2.24 o
  -5   4   2      107.68      120.96      2.74 o
  -4   4   2      744.29      786.68      5.58 o
  -3   4   2        0.36       -0.33      1.30 o
  -2   4   2      155.27      157.64      2.28 o
  -1   4   2        4.98        4.47      0.79 o
   0   4   2        1.92        1.36      0.79 o
   1   4   2        3.83        3.87      1.08 o
   2   4   2       30.90       28.34      1.51 o
   3   4   2       76.80       76.11      2.15 o
   4   4   2       27.58       24.79      1.84 o
   5   4   2       37.08       39.48      2.13 o
   6   4   2        7.27        6.73      2.50 o
   7   4   2      598.83      621.58     11.81 o
   8   4   2       70.79       68.45      4.02 o
   9   4   2       79.79       75.47      4.16 o
  10   4   2        6.98        3.52      2.80 o
  11   4   2        9.08        6.63      2.80 o
  12   4   2        3.67        1.98      4.23 o
 -12   5   2        0.04       -1.39      4.50 o
 -11   5   2       12.01       12.51      3.29 o
 -10   5   2        0.13        1.78      3.16 o
  -9   5   2      256.67      259.44      6.64 o
  -8   5   2        0.00       -0.06      3.10 o
  -7   5   2        5.63        7.07      2.87 o
  -6   5   2        0.01       -0.59      2.51 o
  -5   5   2        6.43        6.43      2.64 o
  -4   5   2      467.11      490.08     12.82 o
  -3   5   2        0.05        2.44      4.80 o
  -2   5   2       63.07       57.91      5.77 o
  -1   5   2        3.44        4.09      2.93 o
   0   5   2       18.01       14.54      3.24 o
   1   5   2       17.21       20.17      3.46 o
   2   5   2      514.51      559.82      8.89 o
   3   5   2      173.09      181.61      5.73 o
   4   5   2        4.94        4.67      2.93 o
   5   5   2        1.22        0.84      2.34 o
   6   5   2       26.40       23.72      4.92 o
   7   5   2      115.49      115.89      4.69 o
   8   5   2       13.42        6.49      3.10 o
   9   5   2        0.51       -0.92      3.04 o
  10   5   2        4.22        3.49      3.09 o
  -7   6   2        0.01       -3.12      5.45 o
  -6   6   2        0.59       -1.68      5.02 o
  -5   6   2        0.66       -0.65      5.44 o
  -4   6   2        7.49       10.79      5.44 o
  -3   6   2        5.54        5.03      4.95 o
  -2   6   2        0.38       -0.64      4.47 o
  -1   6   2        0.14        3.98      4.92 o
   0   6   2       33.88       37.70      3.90 o
   1   6   2        7.23        8.82      3.28 o
   2   6   2      137.32      141.70      5.60 o
   3   6   2        5.55        2.99      4.69 o
   4   6   2        3.24        6.34      4.62 o
   5   6   2        2.50        4.70      4.92 o
   6   6   2        0.82       -1.67      4.97 o
   7   6   2        1.25        2.65      5.16 o
 -17   1   3        4.34        7.17      4.67 o
 -16   1   3        0.37        3.08      4.25 o
 -15   1   3        0.00        0.90      2.45 o
 -14   1   3       88.15       98.88      3.90 o
 -13   1   3        1.92        2.50      2.49 o
 -12   1   3        2.80        4.43      3.56 o
 -11   1   3      305.22      337.14      5.35 o
 -10   1   3      139.86      132.23      4.51 o
  -9   1   3      115.51       96.02      2.72 o
  -8   1   3      755.40      805.50      6.52 o
  -7   1   3        7.63        8.39      1.26 o
  -6   1   3     1646.91     1737.55     15.79 o
  -5   1   3      328.61      312.00      4.82 o
  -4   1   3        3.30        0.89      1.23 o
  -3   1   3      278.33      252.96      1.95 o
  -2   1   3     2374.41     2412.67      9.46 o
  -1   1   3    11856.18    11382.26     28.32 o
   0   1   3     2096.20     2298.67      7.23 o
   1   1   3      402.16      294.79      2.43 o
   2   1   3        0.18        0.24      0.37 o
   3   1   3      530.19      595.51      2.42 o
   4   1   3       76.38       82.97      1.98 o
   5   1   3     1272.34     1385.98      7.28 o
   6   1   3      143.61      161.73      4.62 o
   7   1   3       10.10       13.62      1.47 o
   8   1   3        3.59        3.35      1.59 o
   9   1   3      161.76      153.11      5.02 o
  10   1   3     1515.38     1492.74     15.28 o
  11   1   3       81.12       60.88      3.08 o
  12   1   3       11.43        9.08      2.40 o
  13   1   3        1.62        2.26      2.41 o
  14   1   3        3.34        3.00      2.46 o
  15   1   3       18.31       18.08      4.60 o
  16   1   3        3.91        3.74      4.77 o
 -16   2   3        0.04        1.30      4.37 o
 -15   2   3        2.92        5.06      4.18 o
 -14   2   3        5.37        3.97      3.96 o
 -13   2   3        0.81        2.01      3.69 o
 -12   2   3        3.88        3.68      3.57 o
 -11   2   3        0.19       -0.50      1.69 o
 -10   2   3        0.02       -0.27      1.51 o
  -9   2   3        5.18        3.11      1.42 o
  -8   2   3      261.18      277.70      3.09 o
  -7   2   3      121.02      141.66      2.15 o
  -6   2   3      483.82      566.68      3.64 o
  -5   2   3      186.06      196.33      4.72 o
  -4   2   3       14.30       12.16      1.17 o
  -3   2   3      427.05      415.06      2.34 o
  -2   2   3      301.47      291.54      3.17 o
  -1   2   3       33.29       44.57      0.89 o
   0   2   3     1453.50     1601.92      5.55 o
   1   2   3       75.84       75.86      1.45 o
   2   2   3     1119.87     1164.85      5.59 o
   3   2   3     1207.99     1278.20      6.65 o
   4   2   3      203.80      212.04      2.15 o
   5   2   3        2.73        3.54      1.02 o
   6   2   3       25.08       25.57      1.51 o
   7   2   3        0.03       -0.57      1.22 o
   8   2   3        1.07        0.96      1.39 o
   9   2   3      105.13       99.54      3.58 o
  10   2   3      562.33      557.50     11.28 o
  11   2   3       71.38       70.50      5.17 o
  12   2   3       70.09       51.72      5.20 o
  13   2   3        9.04       10.03      4.41 o
  14   2   3        0.14        0.50      3.93 o
  15   2   3        2.74       -2.52      4.51 o
 -15   3   3        8.44        7.96      4.61 o
 -14   3   3        9.03        6.81      4.33 o
 -13   3   3       10.85       11.49      4.31 o
 -12   3   3       20.55       22.71      4.18 o
 -11   3   3       58.73       47.93      4.66 o
 -10   3   3       11.79       15.65      3.66 o
  -9   3   3       50.73       46.81      4.38 o
  -8   3   3       26.82       23.11      2.10 o
  -7   3   3        0.82        0.20      1.63 o
  -6   3   3        0.28       -0.17      1.48 o
  -5   3   3       65.03       59.44      2.07 o
  -4   3   3        0.11        1.54      1.18 o
  -3   3   3      118.05      129.90      1.65 o
  -2   3   3        1.10        0.65      0.26 o
  -1   3   3      144.80      162.32      1.78 o
   0   3   3      712.27      779.18      5.47 o
   1   3   3      231.78      266.46      2.16 o
   2   3   3      256.44      289.02      2.07 o
   3   3   3      306.22      337.72      2.45 o
   4   3   3       16.07       23.04      2.04 o
   5   3   3       31.72       34.40      2.33 o
   6   3   3        1.41        0.62      2.03 o
   7   3   3       60.45       52.52      3.20 o
   8   3   3       11.21       12.37      2.37 o
   9   3   3       18.08       14.98      2.47 o
  10   3   3        1.96        5.33      2.57 o
  11   3   3        1.72        2.22      3.78 o
  12   3   3       58.29       54.94      5.67 o
  13   3   3       15.35       13.41      4.65 o
 -13   4   3       18.44       22.88      4.75 o
 -12   4   3        0.91        3.11      3.98 o
 -11   4   3        5.34        4.71      3.98 o
 -10   4   3       99.76       88.77      6.00 o
  -9   4   3      140.89      141.43      6.70 o
  -8   4   3        4.64       -1.82      3.77 o
  -7   4   3        1.79        0.00      1.65 o
  -6   4   3        1.60       -2.66      1.78 o
  -5   4   3      502.40      503.58      5.51 o
  -4   4   3      352.32      344.05      4.29 o
  -3   4   3      317.50      315.62      3.66 o
  -2   4   3       10.12       11.07      1.26 o
  -1   4   3       40.49       43.64      1.25 o
   0   4   3        0.27        1.02      0.81 o
   1   4   3       10.62        9.27      1.22 o
   2   4   3      102.98      102.36      2.28 o
   3   4   3       15.80       16.47      1.50 o
   4   4   3        8.82        7.88      1.64 o
   5   4   3      150.77      160.10      3.41 o
   6   4   3       39.07       42.10      3.20 o
   7   4   3      139.25      136.85      4.69 o
   8   4   3      118.36      107.71      4.55 o
   9   4   3       16.22       12.01      3.07 o
  10   4   3       43.31       40.70      3.48 o
  11   4   3        7.39        5.64      4.15 o
  12   4   3        0.98        2.30      4.20 o
 -12   5   3        2.61        8.45      5.14 o
 -11   5   3        4.44        4.06      3.13 o
 -10   5   3       77.78       86.73      4.69 o
  -9   5   3       30.96       31.24      3.66 o
  -8   5   3        0.43        0.89      3.03 o
  -7   5   3       23.16       24.78      5.32 o
  -6   5   3       43.68       43.13      3.39 o
  -5   5   3       68.66       67.41      3.70 o
  -4   5   3      186.44      195.60      8.78 o
  -3   5   3       22.80       29.07      5.17 o
  -2   5   3        8.66       13.27      4.87 o
  -1   5   3        7.94        8.27      3.23 o
   0   5   3        7.94        6.49      3.41 o
   1   5   3       62.93       71.53      7.43 o
   2   5   3        3.02        8.63      3.36 o
   3   5   3       61.76       66.54      5.49 o
   4   5   3        0.14       -0.73      2.12 o
   5   5   3       14.26       13.62      2.62 o
   6   5   3        0.18        1.28      2.43 o
   7   5   3        0.35        2.17      2.73 o
   8   5   3       57.90       51.35      3.78 o
   9   5   3        0.07       -1.32      2.85 o
  10   5   3        0.00       -2.95      4.15 o
  -6   6   3        6.23        0.06      5.43 o
  -5   6   3        3.84        5.02      5.32 o
  -4   6   3        5.37        0.39      4.98 o
  -3   6   3        0.67        0.69      5.01 o
  -2   6   3        4.44        5.48      4.82 o
  -1   6   3       23.41       25.69      5.49 o
   0   6   3       31.27       30.20      5.33 o
   1   6   3        4.45        9.88      3.46 o
   2   6   3      157.83      174.21      6.09 o
   3   6   3        0.14        2.72      4.66 o
   4   6   3        5.83        4.88      4.50 o
   5   6   3       35.65       42.22      6.17 o
   6   6   3        1.40        2.87      4.57 o
   7   6   3        9.99        4.25      5.15 o
 -18   0   4        0.78       -2.11      4.26 o
 -17   0   4        8.85        5.03      3.89 o
 -16   0   4        0.86        0.61      3.99 o
 -15   0   4       10.18        9.58      3.91 o
 -14   0   4       23.21       26.21      4.36 o
 -13   0   4     2410.39     2667.02     22.39 o
 -12   0   4        2.46        7.13      3.72 o
 -11   0   4      493.37      498.40      9.37 o
 -10   0   4       16.25       14.68      2.75 o
  -9   0   4       26.40       19.09      2.55 o
  -8   0   4       26.95       20.40      2.49 o
  -7   0   4       18.45       23.51      2.56 o
  -6   0   4       83.28       87.70      3.10 o
  -5   0   4      849.61      905.67      7.94 o
  -4   0   4      413.89      489.69      5.36 o
  -3   0   4     2913.93     3077.11     12.19 o
  -2   0   4    36765.41    34130.25    155.88 o
  -1   0   4     7945.99     7867.77     21.54 o
   0   0   4      815.25      719.32      5.22 o
   1   0   4     1613.57     1632.59     17.30 o
   2   0   4       71.75       66.44      2.12 o
   3   0   4       86.92       86.11      2.63 o
   4   0   4     1048.53     1058.52      8.97 o
   5   0   4     2569.63     2594.10     15.21 o
   6   0   4        0.04        1.14      1.77 o
   7   0   4       36.62       36.38      2.64 o
   8   0   4      346.43      320.32      6.68 o
   9   0   4        9.83        9.30      2.70 o
  10   0   4      156.48      151.48      5.43 o
  11   0   4        0.25       -0.19      2.94 o
  12   0   4      149.54      160.25      6.18 o
  13   0   4        3.29        6.47      3.15 o
  14   0   4        0.00       -0.18      3.51 o
  15   0   4        2.09        3.42      3.92 o
  16   0   4       77.56       98.78      7.03 o
 -17   1   4        2.89        4.18      4.48 o
 -16   1   4       13.32       11.73      4.50 o
 -15   1   4        2.75        3.99      2.50 o
 -14   1   4        1.37        0.52      2.54 o
 -13   1   4       92.57      105.56      4.02 o
 -12   1   4      142.93      156.28      4.26 o
 -11   1   4       55.50       56.97      5.08 o
 -10   1   4        0.28       -0.31      1.67 o
  -9   1   4        1.77        0.82      1.29 o
  -8   1   4       12.89       11.76      1.42 o
  -7   1   4        1.17        0.73      1.71 o
  -6   1   4      386.34      379.05      6.03 o
  -5   1   4      180.42      206.61      3.77 o
  -4   1   4        2.57        2.52      1.29 o
  -3   1   4      151.73      132.83      1.62 o
  -2   1   4    30143.72    28392.22    569.98 o
  -1   1   4     1393.22     1281.68      5.27 o
   0   1   4     4527.33     4645.06      9.07 o
   1   1   4        7.65        7.37      0.51 o
   2   1   4       62.77       53.21      0.92 o
   3   1   4       31.60       26.92      0.78 o
   4   1   4       76.98       84.39      1.62 o
   5   1   4      154.12      164.30      2.69 o
   6   1   4        2.26        2.43      1.23 o
   7   1   4       53.06       56.10      2.17 o
   8   1   4      808.01      800.51      7.25 o
   9   1   4      733.39      703.59      7.27 o
  10   1   4      265.59      272.70     13.62 o
  11   1   4      287.55      267.70      6.94 o
  12   1   4        1.78        0.54      2.18 o
  13   1   4        0.11        0.33      2.36 o
  14   1   4        0.03       -0.02      2.39 o
  15   1   4       29.77       36.59      5.22 o
  16   1   4       15.69       15.69      5.21 o
 -16   2   4        1.80        4.77      4.44 o
 -15   2   4        0.06        0.50      4.13 o
 -14   2   4        0.25        3.60      4.03 o
 -13   2   4        4.52        1.66      3.96 o
 -12   2   4        4.15        3.42      1.84 o
 -11   2   4       84.24       76.75      2.86 o
 -10   2   4        1.89        0.51      1.44 o
  -9   2   4       31.96       32.74      2.11 o
  -8   2   4       28.26       27.59      1.47 o
  -7   2   4       10.13       10.79      1.80 o
  -6   2   4       26.32       22.99      1.86 o
  -5   2   4        3.17        2.06      1.31 o
  -4   2   4       62.43       60.64      2.64 o
  -3   2   4       90.88       94.69      1.33 o
  -2   2   4     1954.18     2045.60      5.87 o
  -1   2   4      822.93      934.45      5.75 o
   0   2   4     2628.63     2832.61     13.18 o
   1   2   4        0.59       -0.12      0.45 o
   2   2   4       13.87       16.99      0.77 o
   3   2   4       63.45       71.66      1.30 o
   4   2   4      184.51      215.09      3.08 o
   5   2   4        1.09        1.85      1.34 o
   6   2   4      110.87       97.98      2.00 o
   7   2   4       25.34       25.74      1.44 o
   8   2   4       20.73       18.23      1.86 o
   9   2   4      487.00      501.52      8.80 o
  10   2   4      146.48      150.32      3.87 o
  11   2   4       69.49       52.09      5.12 o
  12   2   4       11.53        7.37      3.98 o
  13   2   4        0.21        2.04      3.89 o
  14   2   4        0.64        0.51      3.96 o
 -15   3   4       16.09       16.17      4.82 o
 -14   3   4        0.59        5.32      4.25 o
 -13   3   4        3.25        3.97      3.98 o
 -12   3   4       23.55       13.87      3.96 o
 -11   3   4       33.18       20.79      3.98 o
 -10   3   4       38.17       35.84      4.21 o
  -9   3   4      202.32      190.97      4.33 o
  -8   3   4       59.08       57.74      2.59 o
  -7   3   4       19.80       18.01      1.91 o
  -6   3   4       52.90       48.60      2.17 o
  -5   3   4      147.02      152.70      2.28 o
  -4   3   4      120.52      125.70      1.68 o
  -3   3   4      504.99      533.78      2.63 o
  -2   3   4       26.80       40.80      1.49 o
  -1   3   4       22.86       23.14      1.31 o
   0   3   4      336.27      384.26      3.37 o
   1   3   4       64.80       68.18      1.73 o
   2   3   4        4.58        5.08      1.12 o
   3   3   4        0.04        0.35      0.46 o
   4   3   4       17.75       16.65      1.64 o
   5   3   4       68.66       80.61      2.98 o
   6   3   4      182.89      162.38      4.48 o
   7   3   4       64.40       49.29      3.10 o
   8   3   4       62.28       67.47      3.24 o
   9   3   4       27.55       25.62      2.74 o
  10   3   4       96.17       94.05      4.05 o
  11   3   4        2.04        2.45      3.83 o
  12   3   4        0.20       -0.10      4.09 o
  13   3   4        0.01       -2.79      4.15 o
 -13   4   4       16.88       13.15      4.38 o
 -12   4   4        0.13       -0.12      3.95 o
 -11   4   4       53.50       58.11      5.23 o
 -10   4   4       48.61       53.33      5.14 o
  -9   4   4       43.61       50.13      2.82 o
  -8   4   4        0.42       -0.26      1.92 o
  -7   4   4        1.01       -0.61      1.94 o
  -6   4   4       83.69       81.41      3.67 o
  -5   4   4       21.06       22.23      2.13 o
  -4   4   4       88.19       92.51      2.84 o
  -3   4   4        4.54        5.64      1.35 o
  -2   4   4        1.04        2.01      1.22 o
  -1   4   4        4.51        4.94      0.96 o
   0   4   4       23.81       26.62      1.16 o
   1   4   4        3.75        5.35      1.29 o
   2   4   4        4.02        4.13      1.32 o
   3   4   4        3.93        3.58      1.42 o
   4   4   4        7.91        8.38      1.59 o
   5   4   4       47.82       45.50      2.35 o
   6   4   4       14.33       16.20      2.11 o
   7   4   4      105.26      102.11      4.16 o
   8   4   4       27.06       25.35      3.08 o
   9   4   4       73.03       82.41      4.03 o
  10   4   4       11.52       12.91      4.14 o
  11   4   4        4.02        2.33      3.95 o
  12   4   4       10.31        7.92      4.64 o
 -12   5   4        3.65        1.10      4.61 o
 -11   5   4        0.22       -0.39      3.29 o
 -10   5   4       58.20       68.63      4.46 o
  -9   5   4        4.79        5.33      3.22 o
  -8   5   4        4.80        5.49      3.10 o
  -7   5   4        4.32        4.74      2.81 o
  -6   5   4       39.61       39.10      3.28 o
  -5   5   4        1.15        0.48      2.52 o
  -4   5   4       25.50       18.96      4.99 o
  -3   5   4       12.80        8.51      4.88 o
  -2   5   4      110.61      111.67      7.28 o
  -1   5   4       16.33        9.36      5.00 o
   0   5   4        0.27       -2.02      3.24 o
   1   5   4      185.49      194.11      8.44 o
   2   5   4       42.29       46.19      4.44 o
   3   5   4        2.31        2.22      1.88 o
   4   5   4        2.42        0.43      2.20 o
   5   5   4        0.93       -0.25      2.39 o
   6   5   4       17.05       22.01      3.00 o
   7   5   4        5.19        6.26      2.89 o
   8   5   4       25.37       17.37      3.10 o
   9   5   4       13.19       14.99      3.27 o
  10   5   4        0.00       -2.79      4.16 o
  -6   6   4        0.79        0.03      5.46 o
  -5   6   4       13.69        7.69      5.05 o
  -4   6   4        0.05       -0.25      4.70 o
  -3   6   4        3.41       -0.41      4.91 o
  -2   6   4        4.12        1.01      5.12 o
  -1   6   4       12.63       15.48      5.29 o
   0   6   4        5.27        8.58      4.71 o
   1   6   4       26.85       28.44      3.89 o
   2   6   4       38.29       41.39     10.97 o
   3   6   4       28.14       39.27      5.63 o
   4   6   4        8.34       13.59      4.88 o
   5   6   4        2.03        6.43      4.87 o
   6   6   4        3.51        3.02      4.73 o
   7   6   4        0.52        1.95      4.64 o
 -17   1   5        4.54        5.44      4.61 o
 -16   1   5        0.14       -0.70      4.16 o
 -15   1   5        9.41        8.54      2.79 o
 -14   1   5      126.24      127.19      5.50 o
 -13   1   5      219.90      234.52      5.37 o
 -12   1   5       18.86       19.46      2.59 o
 -11   1   5       13.68       13.17      2.23 o
 -10   1   5       67.90       71.22      2.33 o
  -9   1   5        1.28        1.76      1.27 o
  -8   1   5      165.35      179.45      3.72 o
  -7   1   5      368.61      406.54      4.63 o
  -6   1   5      230.16      245.87      7.62 o
  -5   1   5       32.73       25.54      1.81 o
  -4   1   5        1.02        1.14      1.00 o
  -3   1   5     2086.94     2156.16     14.77 o
  -2   1   5     4994.92     4940.12     14.68 o
  -1   1   5      846.11      790.86      4.66 o
   0   1   5     1076.28     1085.16      6.13 o
   1   1   5      710.98      724.83      4.63 o
   2   1   5      132.82      136.05      1.36 o
   3   1   5      362.30      353.03      3.86 o
   4   1   5      429.06      439.63      3.74 o
   5   1   5        9.12        3.23      0.61 o
   6   1   5       18.37       17.24      1.01 o
   7   1   5       91.92      114.88      2.99 o
   8   1   5      173.32      163.24      3.73 o
   9   1   5      210.31      228.83      4.62 o
  10   1   5       16.06       18.08      2.45 o
  11   1   5        0.83       -0.97      2.21 o
  12   1   5        3.19        3.83      2.42 o
  13   1   5        0.08        0.46      2.30 o
  14   1   5        2.22        3.49      2.59 o
  15   1   5       63.91       68.23      6.55 o
 -16   2   5        3.32        8.55      4.44 o
 -15   2   5       14.99       13.16      4.60 o
 -14   2   5       44.31       38.96      5.30 o
 -13   2   5        0.20       -1.94      3.98 o
 -12   2   5       69.46       64.91      4.48 o
 -11   2   5        7.93        7.84      1.87 o
 -10   2   5        0.52        1.61      1.30 o
  -9   2   5       29.27       28.99      1.61 o
  -8   2   5        3.57        4.34      1.76 o
  -7   2   5      371.68      375.15      4.89 o
  -6   2   5      168.22      182.29      4.54 o
  -5   2   5      185.89      196.70      4.59 o
  -4   2   5      778.78      794.58      8.14 o
  -3   2   5       17.56       20.27      0.88 o
  -2   2   5      421.61      439.33      2.44 o
  -1   2   5      254.73      288.92      2.91 o
   0   2   5        0.17        0.60      0.50 o
   1   2   5      135.31      137.00      2.27 o
   2   2   5        4.89        4.57      0.93 o
   3   2   5      676.23      726.76      6.59 o
   4   2   5       21.50       24.96      2.64 o
   5   2   5      179.29      188.21      3.47 o
   6   2   5       46.32       44.92      2.21 o
   7   2   5       97.32       95.24      2.21 o
   8   2   5        9.48        9.47      1.47 o
   9   2   5      127.15      124.83      3.72 o
  10   2   5        0.93       -0.38      1.90 o
  11   2   5        5.15        4.53      3.65 o
  12   2   5       28.53       31.70      4.52 o
  13   2   5       20.01       19.27      4.15 o
  14   2   5       10.36        8.06      4.20 o
 -15   3   5       13.01       13.19      4.59 o
 -14   3   5       10.93       19.09      4.67 o
 -13   3   5        2.26        0.36      3.83 o
 -12   3   5      108.90       94.38      5.82 o
 -11   3   5       35.57       28.90      4.18 o
 -10   3   5        5.14        5.22      2.26 o
  -9   3   5      109.05      109.89      3.54 o
  -8   3   5        2.58        2.36      1.93 o
  -7   3   5        8.44        9.25      1.81 o
  -6   3   5       50.49       47.61      2.27 o
  -5   3   5      500.62      483.29      4.01 o
  -4   3   5        0.49        0.30      0.67 o
  -3   3   5       14.43       12.66      0.90 o
  -2   3   5        6.02        3.88      1.61 o
  -1   3   5       71.35       78.35      1.95 o
   0   3   5        2.54        1.95      1.05 o
   1   3   5        1.65        0.56      1.06 o
   2   3   5      323.29      349.32      4.51 o
   3   3   5       53.17       67.73      1.28 o
   4   3   5      105.30      114.30      2.30 o
   5   3   5      214.14      224.27      4.51 o
   6   3   5     1770.56     1819.64     12.12 o
   7   3   5        1.10        1.98      2.15 o
   8   3   5       80.15       78.05      3.38 o
   9   3   5        3.86        2.97      2.25 o
  10   3   5        2.46        2.56      3.58 o
  11   3   5        0.58        1.84      3.75 o
  12   3   5        5.71        6.05      4.22 o
  13   3   5        0.10        2.14      4.07 o
 -13   4   5        1.34       -0.07      3.93 o
 -12   4   5        2.76        7.99      4.03 o
 -11   4   5        0.42       -0.21      3.73 o
 -10   4   5        0.96        0.52      2.19 o
  -9   4   5        7.15        9.21      2.28 o
  -8   4   5       51.49       51.46      2.70 o
  -7   4   5       46.50       42.67      2.58 o
  -6   4   5       84.91       92.74      3.07 o
  -5   4   5      433.67      437.03      4.85 o
  -4   4   5      468.80      495.94      5.46 o
  -3   4   5       14.51       14.88      1.58 o
  -2   4   5        1.16        1.03      1.31 o
  -1   4   5      102.01      112.46      2.03 o
   0   4   5      137.22      125.91      1.99 o
   1   4   5       11.52        7.52      1.35 o
   2   4   5      109.41      120.07      3.48 o
   3   4   5      177.51      176.55      3.08 o
   4   4   5       14.49       16.15      1.71 o
   5   4   5        0.03        1.25      1.82 o
   6   4   5      360.33      372.31      5.28 o
   7   4   5       65.01       63.47      3.53 o
   8   4   5        0.05        0.88      2.61 o
   9   4   5       66.82       56.45      5.36 o
  10   4   5        2.09        2.17      3.96 o
  11   4   5        0.84       -0.25      4.02 o
 -11   5   5       36.24       39.81     11.23 o
 -10   5   5       34.97       40.10      4.76 o
  -9   5   5       41.52       39.86      3.88 o
  -8   5   5       29.51       25.61      3.39 o
  -7   5   5        1.26        0.10      2.85 o
  -6   5   5       13.42       12.16      2.91 o
  -5   5   5        0.85        0.77      2.41 o
  -4   5   5        0.01        0.73      4.31 o
  -3   5   5       29.18       30.59      5.52 o
  -2   5   5      145.89      158.37      8.20 o
  -1   5   5       73.68       71.73      6.52 o
   0   5   5        4.68        0.70      4.76 o
   1   5   5      268.99      288.52      6.70 o
   2   5   5       54.34       51.55      3.70 o
   3   5   5        1.98        0.62      1.87 o
   4   5   5        3.76        4.28      2.38 o
   5   5   5        0.50       -0.43      2.44 o
   6   5   5        0.17       -0.05      2.60 o
   7   5   5        7.42        4.42      2.88 o
   8   5   5        7.38        6.21      2.93 o
   9   5   5        5.09        4.41      4.01 o
  -6   6   5       15.13       11.79      5.59 o
  -5   6   5        2.89       -0.72      4.86 o
  -4   6   5        0.50        0.94      4.94 o
  -3   6   5        0.81        1.19      5.11 o
  -2   6   5       13.24       12.73      5.54 o
  -1   6   5        0.60        3.24      5.06 o
   0   6   5        6.37       10.06      5.06 o
   1   6   5       41.04       50.42      6.20 o
   2   6   5        6.15        9.29      5.28 o
   3   6   5       19.83       16.91      3.60 o
   4   6   5        4.71        5.38      4.54 o
   5   6   5       12.53       15.23      5.07 o
   6   6   5        7.12        8.44      4.70 o
   7   6   5        6.34       12.63      4.55 o
 -18   0   6       25.53       21.14      4.78 o
 -17   0   6       30.45       30.42      4.62 o
 -16   0   6        3.21        2.07      3.97 o
 -15   0   6       51.52       46.44      5.06 o
 -14   0   6      215.47      235.56      8.29 o
 -13   0   6      219.31      239.22      7.43 o
 -12   0   6       28.12       27.30      4.19 o
 -11   0   6       84.49       91.21      4.93 o
 -10   0   6       97.99       93.28      3.18 o
  -9   0   6       15.96       21.73      3.01 o
  -8   0   6     1044.49     1156.95     11.62 o
  -7   0   6      570.89      643.20      8.17 o
  -6   0   6      846.33      856.85      8.97 o
  -5   0   6      231.50      194.62      4.16 o
  -4   0   6     1987.87     1882.31     11.46 o
  -3   0   6     2484.11     2453.58     13.18 o
  -2   0   6       41.66       46.78      2.42 o
  -1   0   6      489.53      383.30      5.50 o
   0   0   6     5649.32     5392.20     20.00 o
   1   0   6      893.02      933.38      8.54 o
   2   0   6     2026.22     2163.12     13.05 o
   3   0   6     2944.02     2825.37     15.58 o
   4   0   6     9722.96    10394.72     31.49 o
   5   0   6        1.68       -0.11      1.81 o
   6   0   6        0.55        2.57      2.04 o
   7   0   6       21.48       25.92      2.78 o
   8   0   6       93.11       85.24      4.25 o
   9   0   6       53.06       40.75      3.56 o
  10   0   6       53.04       43.71      4.04 o
  11   0   6        4.11        4.90      3.31 o
  12   0   6        0.03       -0.94      3.15 o
  13   0   6       59.14       76.29      5.30 o
  14   0   6        1.38        0.40      3.87 o
  15   0   6      149.85      200.60      8.67 o
  16   0   6        0.35       -0.65      4.31 o
 -17   1   6       20.67       27.70      5.17 o
 -16   1   6        4.88        4.83      2.75 o
 -15   1   6        2.45       -1.57      2.94 o
 -14   1   6        0.11        1.74      2.76 o
 -13   1   6        0.19       -2.82      2.81 o
 -12   1   6      136.56      148.19      4.22 o
 -11   1   6       28.31       28.45      2.09 o
 -10   1   6       31.12       36.76      1.98 o
  -9   1   6        1.01       -0.05      1.75 o
  -8   1   6      554.98      563.79      5.80 o
  -7   1   6     1310.17     1321.17      8.77 o
  -6   1   6        6.77        2.08      1.42 o
  -5   1   6       28.29       27.79      3.63 o
  -4   1   6        2.67        3.62      1.12 o
  -3   1   6       71.36       66.76      3.31 o
  -2   1   6      206.26      209.81      2.39 o
  -1   1   6     1156.47     1192.23      5.12 o
   0   1   6      864.24      890.64      4.69 o
   1   1   6        1.19        1.88      0.61 o
   2   1   6       43.69       31.55      1.05 o
   3   1   6        8.69        8.87      0.91 o
   4   1   6      113.39      128.13      1.79 o
   5   1   6        1.46        1.00      0.53 o
   6   1   6       12.47       13.25      0.77 o
   7   1   6       14.39       13.25      1.05 o
   8   1   6      113.77      110.39      3.49 o
   9   1   6      110.26      112.82      3.97 o
  10   1   6        6.23        2.29      2.25 o
  11   1   6       66.42       68.60      3.73 o
  12   1   6      118.84      113.97      4.11 o
  13   1   6        2.29        2.90      2.49 o
  14   1   6        1.09        2.24      4.04 o
  15   1   6       20.09       22.21      5.49 o
 -16   2   6        0.24       -6.81      4.54 o
 -15   2   6       52.92       55.49      6.12 o
 -14   2   6        7.52        7.97      4.51 o
 -13   2   6       36.00       28.38      4.59 o
 -12   2   6       34.57       28.90      2.43 o
 -11   2   6       46.65       35.57      2.01 o
 -10   2   6        0.01        0.60      1.36 o
  -9   2   6      289.81      302.85      4.99 o
  -8   2   6        7.14        8.17      1.79 o
  -7   2   6       27.69       30.89      2.78 o
  -6   2   6       85.25       84.99      3.64 o
  -5   2   6        8.59        5.61      2.32 o
  -4   2   6       11.91       14.56      1.38 o
  -3   2   6        4.07        3.67      0.84 o
  -2   2   6      260.48      254.02      2.07 o
  -1   2   6      487.32      447.69      2.55 o
   0   2   6      182.77      196.51      2.42 o
   1   2   6      365.53      415.33      3.28 o
   2   2   6      178.59      205.39      2.45 o
   3   2   6       55.97       56.26      1.49 o
   4   2   6        0.45        1.93      1.26 o
   5   2   6      473.35      435.32     11.36 o
   6   2   6      255.46      252.81      4.35 o
   7   2   6       11.44       14.29      1.86 o
   8   2   6      101.28      103.17      2.96 o
   9   2   6       50.59       51.42      2.96 o
  10   2   6       14.73       14.05      3.50 o
  11   2   6       28.13       26.09      4.24 o
  12   2   6        6.99        5.45      3.73 o
  13   2   6       21.82       21.41      4.61 o
  14   2   6        0.99       -0.81      4.12 o
 -15   3   6        8.33        7.70      4.37 o
 -14   3   6        0.73        1.83      4.12 o
 -13   3   6       11.22        8.68      3.95 o
 -12   3   6        3.21        2.16      3.70 o
 -11   3   6        5.78        6.79      2.35 o
 -10   3   6        0.00       -0.24      2.19 o
  -9   3   6      253.12      251.62      4.83 o
  -8   3   6        0.90       -1.64      1.88 o
  -7   3   6        4.37        4.16      1.82 o
  -6   3   6      768.19      738.22      9.51 o
  -5   3   6        7.50        9.17      2.36 o
  -4   3   6      371.14      350.15      3.62 o
  -3   3   6       61.57       53.46      1.43 o
  -2   3   6        2.48        3.66      1.66 o
  -1   3   6        4.06        4.43      1.22 o
   0   3   6        8.83        8.42      1.29 o
   1   3   6       41.17       44.69      1.65 o
   2   3   6      209.10      207.93      2.74 o
   3   3   6        6.09        5.16      1.24 o
   4   3   6       47.23       46.40      1.77 o
   5   3   6     1274.06     1299.88     12.97 o
   6   3   6      337.21      339.66      5.79 o
   7   3   6       19.29       14.56      2.34 o
   8   3   6       11.03       11.02      2.47 o
   9   3   6        0.81       -6.27      4.18 o
  10   3   6        2.09        2.12      3.67 o
  11   3   6        5.33        9.69      4.08 o
  12   3   6        3.47        2.62      4.37 o
 -13   4   6        6.46        4.13      4.03 o
 -12   4   6        0.03       -0.33      3.79 o
 -11   4   6        0.52       -1.92      2.28 o
 -10   4   6       13.29        8.23      2.32 o
  -9   4   6       38.80       41.81      2.83 o
  -8   4   6        1.14       -0.37      2.01 o
  -7   4   6        0.78       -1.04      2.03 o
  -6   4   6      539.94      541.00      6.28 o
  -5   4   6      144.92      153.40      7.01 o
  -4   4   6       60.57       62.66      2.35 o
  -3   4   6        0.67        0.23      1.47 o
  -2   4   6        2.62        2.94      1.34 o
  -1   4   6        3.33        3.31      1.10 o
   0   4   6       63.19       69.12      2.31 o
   1   4   6       41.32       35.46      1.79 o
   2   4   6      210.15      218.82      3.38 o
   3   4   6       63.93       69.37      2.27 o
   4   4   6      116.23      122.88      2.74 o
   5   4   6      106.11      102.78      3.09 o
   6   4   6      182.85      172.81      4.33 o
   7   4   6        1.20        3.07      1.99 o
   8   4   6        5.46        5.46      2.61 o
   9   4   6        1.99       -0.94      4.02 o
  10   4   6       12.31        9.90      4.39 o
  11   4   6        0.53        0.59      4.31 o
 -11   5   6       62.54       63.80      4.39 o
 -10   5   6       21.58       22.22      3.61 o
  -9   5   6       27.21       32.77      3.66 o
  -8   5   6        2.02        0.93      2.86 o
  -7   5   6        3.20        1.11      2.77 o
  -6   5   6       38.85       30.11      5.34 o
  -5   5   6       21.64       23.31      3.00 o
  -4   5   6        2.88       -0.34      4.34 o
  -3   5   6        0.03        1.13      4.68 o
  -2   5   6        1.87        0.42      4.92 o
  -1   5   6       10.29        2.86      5.16 o
   0   5   6       13.86       14.62      4.84 o
   1   5   6       98.45      117.14      7.12 o
   2   5   6        4.26        3.78      2.79 o
   3   5   6        2.67        2.52      1.95 o
   4   5   6        6.70        6.91      2.08 o
   5   5   6       14.77       14.66      2.76 o
   6   5   6       15.83       16.86      2.95 o
   7   5   6       43.55       40.68      3.59 o
   8   5   6       10.75        9.99      4.32 o
   9   5   6        0.10       -1.26      3.83 o
  -5   6   6       20.44       21.30      5.72 o
  -4   6   6       43.23       41.74      6.40 o
  -3   6   6        0.88       -3.30      5.26 o
  -2   6   6        0.25       -2.37      4.89 o
  -1   6   6        1.76       -3.71      5.52 o
   0   6   6      157.30      171.29      9.23 o
   1   6   6       48.11       52.27      6.51 o
   2   6   6        1.21        1.83      4.71 o
   3   6   6        0.12       -0.26      4.34 o
   4   6   6        9.21        3.55      4.49 o
   5   6   6        2.17        2.66      4.22 o
   6   6   6        0.26        2.98      4.09 o
 -17   1   7        0.58        1.23      4.59 o
 -16   1   7       12.44        6.45      2.99 o
 -15   1   7        0.86        2.30      2.79 o
 -14   1   7        4.11        5.44      2.85 o
 -13   1   7      168.06      185.43      4.92 o
 -12   1   7       15.46       15.69      2.10 o
 -11   1   7        0.03       -0.86      1.67 o
 -10   1   7       38.52       33.66      2.53 o
  -9   1   7        4.28        1.10      1.80 o
  -8   1   7      378.79      455.82      6.98 o
  -7   1   7      206.85      233.65      3.76 o
  -6   1   7       13.58       13.74      3.70 o
  -5   1   7        4.93        4.82      1.36 o
  -4   1   7      153.45      167.97      3.57 o
  -3   1   7     3004.90     3035.35     32.69 o
  -2   1   7       10.24        5.50      3.05 o
  -1   1   7        1.46        1.49      2.09 o
   0   1   7      391.97      434.08      4.36 o
   1   1   7       28.46       27.76      0.99 o
   2   1   7       77.98       81.83      1.64 o
   3   1   7      284.15      297.54      3.09 o
   4   1   7       84.88       92.81      2.59 o
   5   1   7      136.32      139.86      3.15 o
   6   1   7       99.49       85.02      4.81 o
   7   1   7       49.50       51.67      2.74 o
   8   1   7      215.56      214.98      4.61 o
   9   1   7      215.52      178.43      4.38 o
  10   1   7      181.63      157.09      6.11 o
  11   1   7        3.17        4.23      2.31 o
  12   1   7        3.87        3.98      2.31 o
  13   1   7       17.84       19.66      2.83 o
  14   1   7        2.63        1.23      4.40 o
 -16   2   7       23.00       21.63      5.32 o
 -15   2   7        1.15       -2.34      4.66 o
 -14   2   7       31.66       31.24      5.10 o
 -13   2   7      104.81       96.45      6.04 o
 -12   2   7        2.86        2.87      1.70 o
 -11   2   7      123.64      108.84      2.80 o
 -10   2   7      160.91      147.04      3.97 o
  -9   2   7       44.62       40.46      3.54 o
  -8   2   7        8.10        6.53      2.56 o
  -7   2   7       21.64       25.29      2.75 o
  -6   2   7       97.13       91.90      5.76 o
  -5   2   7        2.56        0.92      1.41 o
  -4   2   7       64.45       61.23      2.00 o
  -3   2   7     2852.46     2778.99      9.50 o
  -2   2   7     1528.16     1686.92      7.44 o
  -1   2   7     1241.08     1454.77     33.53 o
   0   2   7      405.27      423.90      3.50 o
   1   2   7       32.07       36.35      1.24 o
   2   2   7      110.58      109.72      1.95 o
   3   2   7       82.63       83.54      1.73 o
   4   2   7       35.43       35.39      1.45 o
   5   2   7       41.42       37.97      2.22 o
   6   2   7       98.10       88.53      2.75 o
   7   2   7       73.68       62.77      2.62 o
   8   2   7     1243.35     1233.92     31.58 o
   9   2   7       40.79       34.13      2.64 o
  10   2   7      254.12      228.51      7.92 o
  11   2   7        9.31        5.45      3.74 o
  12   2   7        4.48        8.03      3.88 o
  13   2   7       10.10       10.36      4.46 o
 -15   3   7        3.10        2.60      4.27 o
 -14   3   7       11.57        8.31      4.28 o
 -13   3   7        0.95        2.02      3.81 o
 -12   3   7        2.50        3.62      2.44 o
 -11   3   7       16.26       11.99      2.47 o
 -10   3   7      130.63      128.37      3.96 o
  -9   3   7       36.79       32.70      2.76 o
  -8   3   7       12.65       11.14      2.13 o
  -7   3   7      272.93      284.73      4.70 o
  -6   3   7      259.98      269.54      6.13 o
  -5   3   7      209.55      203.19      5.48 o
  -4   3   7       77.98       71.08      3.64 o
  -3   3   7        4.71        5.74      2.28 o
  -2   3   7       24.01       20.65      2.67 o
  -1   3   7      187.50      210.34      5.67 o
   0   3   7        0.32        0.90      1.30 o
   1   3   7      407.43      395.05     12.61 o
   2   3   7       99.32      111.32      1.93 o
   3   3   7       11.94       11.49      1.03 o
   4   3   7      105.74       97.37      4.76 o
   5   3   7      220.43      196.64      4.71 o
   6   3   7       46.51       42.64      2.81 o
   7   3   7        7.35        6.82      2.16 o
   8   3   7      529.29      501.34     11.20 o
   9   3   7        0.85        1.90      3.79 o
  10   3   7        0.25       -0.85      3.78 o
  11   3   7       26.73       28.85      5.01 o
  12   3   7        8.56        6.40      4.51 o
 -13   4   7        0.01       -0.51      4.11 o
 -12   4   7        0.10       -0.45      3.90 o
 -11   4   7       13.82       13.98      2.59 o
 -10   4   7        1.67        3.34      2.30 o
  -9   4   7        1.55        1.22      2.17 o
  -8   4   7        4.66        2.37      2.09 o
  -7   4   7      148.86      138.51      3.83 o
  -6   4   7      238.89      241.34      4.62 o
  -5   4   7      172.43      178.79      4.01 o
  -4   4   7        1.72        0.35      1.75 o
  -3   4   7      181.93      183.53      4.79 o
  -2   4   7        3.19        2.00      2.12 o
  -1   4   7       10.00        9.14      2.18 o
   0   4   7       94.19       73.96      2.72 o
   1   4   7      190.18      182.21      4.83 o
   2   4   7       52.49       55.17      2.13 o
   3   4   7        6.16        3.31      1.54 o
   4   4   7       12.48       14.43      1.74 o
   5   4   7       14.44       13.96      2.07 o
   6   4   7        0.86        1.03      1.82 o
   7   4   7       21.91       22.15      2.31 o
   8   4   7        4.04        4.63      2.80 o
   9   4   7        0.90        0.19      3.97 o
  10   4   7        0.79        0.80      3.99 o
 -11   5   7        4.70        9.77      4.64 o
 -10   5   7        0.10        1.13      3.08 o
  -9   5   7        0.42        0.10      2.88 o
  -8   5   7        0.33        1.21      2.80 o
  -7   5   7        7.83        8.85      2.87 o
  -6   5   7        2.02        0.95      2.52 o
  -5   5   7        2.60        2.10      4.66 o
  -4   5   7       12.64       14.90      4.90 o
  -3   5   7       56.15       64.66      6.25 o
  -2   5   7        0.41       -5.25      5.08 o
  -1   5   7       55.61       54.73      6.26 o
   0   5   7        1.62       -2.81      4.47 o
   1   5   7        9.65       13.44      4.41 o
   2   5   7        1.27        1.21      3.90 o
   3   5   7       26.18       29.32      2.44 o
   4   5   7        4.90        5.94      2.04 o
   5   5   7        2.41        1.33      2.53 o
   6   5   7       36.18       33.88      3.96 o
   7   5   7        3.55        1.18      3.86 o
   8   5   7       30.49       34.28      5.01 o
  -4   6   7        0.15        2.09      5.39 o
  -3   6   7        1.97        0.07      5.45 o
  -2   6   7       13.40        9.01      5.30 o
  -1   6   7        0.52       -1.26      5.39 o
   0   6   7       77.39       91.30      7.47 o
   1   6   7        0.30        0.85      4.57 o
   2   6   7        1.14        4.68      4.47 o
   3   6   7       26.95       27.78      5.27 o
   5   6   7        0.58        1.37      4.14 o
 -18   0   8       16.93       12.29      4.69 o
 -17   0   8        5.47        2.27      4.12 o
 -16   0   8       11.77        9.63      4.14 o
 -15   0   8       75.48       71.00      5.70 o
 -14   0   8       93.06       92.49      5.94 o
 -13   0   8       13.41       10.18      4.17 o
 -12   0   8        0.85       -5.37      3.58 o
 -11   0   8       27.30       24.99      3.62 o
 -10   0   8       10.77        8.96      3.28 o
  -9   0   8        4.33        3.47      2.84 o
  -8   0   8      244.90      274.29      6.30 o
  -7   0   8      714.51      688.03      8.89 o
  -6   0   8      465.73      462.28      7.18 o
  -5   0   8      222.77      262.04      5.20 o
  -4   0   8      452.83      433.04      6.41 o
  -3   0   8      426.22      401.93      6.29 o
  -2   0   8     3636.85     3480.41     17.65 o
  -1   0   8     1688.59     1712.29     12.87 o
   0   0   8       66.59       76.35      3.31 o
   1   0   8        8.25        3.78      2.00 o
   2   0   8      504.59      548.07      7.92 o
   3   0   8      351.59      350.87      6.62 o
   4   0   8        8.57       17.08      2.49 o
   5   0   8        1.80        1.93      2.10 o
   6   0   8      586.82      574.41      9.36 o
   7   0   8        1.72        1.20      2.55 o
   8   0   8        1.40        2.84      2.88 o
   9   0   8      419.01      333.93      8.59 o
  10   0   8      293.27      276.67      8.02 o
  11   0   8        0.09       -1.13      3.28 o
  12   0   8        0.34        2.11      3.50 o
  13   0   8       46.59       58.79      5.40 o
  14   0   8        0.72       -2.31      4.52 o
  15   0   8       22.65       31.15      5.55 o
 -17   1   8        0.46        1.90      4.57 o
 -16   1   8        0.37       -1.33      2.84 o
 -15   1   8      309.73      321.85     13.13 o
 -14   1   8        0.09        1.11      2.80 o
 -13   1   8      273.01      297.51     11.10 o
 -12   1   8       10.34       10.73      2.07 o
 -11   1   8        3.47        2.55      2.20 o
 -10   1   8       11.24       10.03      2.18 o
  -9   1   8       44.05       47.55      2.54 o
  -8   1   8       58.79       63.70      4.95 o
  -7   1   8       16.42       13.06      1.95 o
  -6   1   8       53.95       45.91      5.39 o
  -5   1   8      901.01      906.94     10.56 o
  -4   1   8     1853.50     1900.20     35.96 o
  -3   1   8     1138.75     1132.08     32.38 o
  -2   1   8     3585.09     3830.14    110.55 o
  -1   1   8       23.65       23.30      3.01 o
   0   1   8       76.63       86.54      2.41 o
   1   1   8      143.05      153.10      2.34 o
   2   1   8      573.35      587.84      4.64 o
   3   1   8      766.23      772.78     11.61 o
   4   1   8       73.02       79.33      3.89 o
   5   1   8       52.97       57.54      2.49 o
   6   1   8      267.54      261.18      4.61 o
   7   1   8        3.20        3.62      2.02 o
   8   1   8      194.75      188.91      4.47 o
   9   1   8      100.48       78.29      3.64 o
  10   1   8        5.35        8.91      2.41 o
  11   1   8        6.74        5.13      2.44 o
  12   1   8        3.26        5.54      2.46 o
  13   1   8        0.93        2.43      2.59 o
  14   1   8       21.41       25.97      5.52 o
 -16   2   8        1.22       -0.42      4.82 o
 -15   2   8       40.07       41.04      5.68 o
 -14   2   8        0.07        1.38      4.26 o
 -13   2   8        4.77        3.28      2.67 o
 -12   2   8        3.48        2.97      1.65 o
 -11   2   8       12.63        9.90      2.40 o
 -10   2   8       10.27       10.61      2.31 o
  -9   2   8        1.99        2.45      2.82 o
  -8   2   8      130.47      124.33      4.82 o
  -7   2   8        3.73        3.10      1.58 o
  -6   2   8        4.05        5.82      1.64 o
  -5   2   8      632.57      576.52      5.25 o
  -4   2   8     2379.24     2324.68      9.72 o
  -3   2   8      927.17      899.21     39.87 o
  -2   2   8      141.64      144.10      8.31 o
  -1   2   8      140.02      103.53      4.65 o
   0   2   8        4.79        1.23      1.00 o
   1   2   8        1.66        0.84      0.90 o
   2   2   8        0.08       -0.50      0.93 o
   3   2   8       41.44       42.92      1.77 o
   4   2   8       28.12       22.05      1.70 o
   5   2   8      192.42      186.18      3.48 o
   6   2   8      673.75      705.45     16.48 o
   7   2   8      185.24      179.40      6.84 o
   8   2   8      250.70      239.83      7.94 o
   9   2   8       12.22       16.57      4.00 o
  10   2   8       11.93       10.10      3.66 o
  11   2   8        0.01        0.50      3.71 o
  12   2   8        5.10        2.93      3.88 o
  13   2   8        4.17        3.87      4.09 o
 -15   3   8        0.95       -2.53      4.25 o
 -14   3   8        7.41        7.30      4.15 o
 -13   3   8       31.69       27.27      3.02 o
 -12   3   8        3.14        3.87      2.49 o
 -11   3   8       10.67        7.98      2.42 o
 -10   3   8       17.51       16.90      2.50 o
  -9   3   8       16.37       18.84      2.50 o
  -8   3   8      174.57      169.86      4.01 o
  -7   3   8        0.00        8.68      2.99 o
  -6   3   8        1.62        0.74      2.61 o
  -5   3   8      173.04      165.85      5.38 o
  -4   3   8      274.76      285.91      6.70 o
  -3   3   8      241.35      257.63      6.21 o
  -2   3   8        1.33        1.41      0.59 o
  -1   3   8        0.37        0.61      0.42 o
   0   3   8        1.53        0.72      0.55 o
   1   3   8       20.41       20.77      0.99 o
   2   3   8       28.85       26.84      1.26 o
   3   3   8      113.11      106.85      2.13 o
   4   3   8        2.86        2.97      1.22 o
   5   3   8      135.49      133.48      3.27 o
   6   3   8        1.07        1.61      1.64 o
   7   3   8       11.70       15.74      4.24 o
   8   3   8      110.18       97.12      6.23 o
   9   3   8       11.27       10.40      4.05 o
  10   3   8       21.90       28.35      4.65 o
  11   3   8       48.11       54.36      5.86 o
 -13   4   8        2.17       -1.11      4.12 o
 -12   4   8        0.20        0.90      2.52 o
 -11   4   8       26.48       22.52      2.80 o
 -10   4   8       15.31       12.08      2.41 o
  -9   4   8        2.18        1.03      2.19 o
  -8   4   8       19.17       18.45      2.44 o
  -7   4   8       56.37       62.81      6.11 o
  -6   4   8       12.39       17.40      2.31 o
  -5   4   8        8.21        9.95      2.30 o
  -4   4   8       87.19       88.08      3.55 o
  -3   4   8       15.26       12.93      2.48 o
  -2   4   8        0.00       -1.14      2.23 o
  -1   4   8      108.81       94.27      3.69 o
   0   4   8       84.78       67.30      2.57 o
   1   4   8        0.91       -0.69      1.70 o
   2   4   8       16.11       15.68      1.94 o
   3   4   8        7.11        8.02      1.90 o
   4   4   8       30.18       25.45      1.93 o
   5   4   8       24.90       22.56      2.32 o
   6   4   8        0.30        0.29      1.88 o
   7   4   8       83.92       93.68      4.27 o
   8   4   8       64.27       68.25      4.01 o
   9   4   8       21.09       23.40      3.40 o
  10   4   8        4.39        3.42      4.41 o
 -11   5   8       32.07       42.27      5.51 o
 -10   5   8        0.00        0.78      4.03 o
  -9   5   8        0.68        2.63      2.89 o
  -8   5   8        6.54        5.12      2.81 o
  -7   5   8        1.15       -0.28      2.74 o
  -6   5   8       24.05       23.92      4.61 o
  -5   5   8       42.41       39.84      6.01 o
  -4   5   8       15.13       12.10      4.84 o
  -3   5   8        0.00       -0.90      4.54 o
  -2   5   8        0.44       -0.94      4.73 o
  -1   5   8       80.44       82.08      6.69 o
   0   5   8       80.51       76.13      6.40 o
   1   5   8        3.92        8.83      4.27 o
   2   5   8        1.78        2.07      3.96 o
   3   5   8        0.32        0.88      2.28 o
   4   5   8        8.07        7.77      2.60 o
   5   5   8        1.78        3.45      2.67 o
   6   5   8       20.88       15.86      4.33 o
   7   5   8        1.32       -1.19      3.99 o
   8   5   8       16.02       16.37      4.64 o
  -4   6   8        8.57       14.22      5.97 o
  -3   6   8       17.46       17.57      5.62 o
  -2   6   8        0.56        0.74      5.71 o
  -1   6   8        1.14        4.72      5.17 o
   0   6   8       14.15       12.82      5.31 o
   1   6   8        0.00       -1.09      4.82 o
   2   6   8        0.02       -3.29      4.31 o
   3   6   8        0.08       -1.33      4.61 o
 -17   1   9        0.03       -2.41      4.57 o
 -16   1   9       18.16       17.11      3.06 o
 -15   1   9       81.40       89.04      4.40 o
 -14   1   9       60.10       65.42      3.70 o
 -13   1   9        6.32        8.98      3.03 o
 -12   1   9       15.94       13.98      2.65 o
 -11   1   9        5.03        5.64      2.33 o
 -10   1   9       94.61       94.79      3.85 o
  -9   1   9        2.77        2.89      2.03 o
  -8   1   9      151.06      162.97      3.82 o
  -7   1   9      114.57      138.14      5.68 o
  -6   1   9       83.14       56.77      5.94 o
  -5   1   9      614.82      563.32      5.56 o
  -4   1   9      944.71      900.27     28.36 o
  -3   1   9      549.37      579.53      5.64 o
  -2   1   9      146.61      179.75      3.38 o
  -1   1   9       56.62       71.01      4.85 o
   0   1   9       65.26       73.41      2.51 o
   1   1   9        0.74        0.98      0.83 o
   2   1   9      647.00      613.68      7.01 o
   3   1   9      170.16      161.49      2.93 o
   4   1   9        2.11        0.99      2.51 o
   5   1   9       67.25       77.26      4.42 o
   6   1   9       72.90       71.60      2.96 o
   7   1   9       90.50       95.81      5.87 o
   8   1   9        1.29        0.66      2.17 o
   9   1   9        0.05        1.24      2.32 o
  10   1   9        9.61        8.34      2.41 o
  11   1   9        6.04        5.96      2.45 o
  12   1   9        7.01        8.69      2.70 o
  13   1   9       41.39       39.02      5.45 o
 -16   2   9        8.35        3.77      4.74 o
 -15   2   9       17.76       11.20      4.82 o
 -14   2   9       27.69       23.38      5.07 o
 -13   2   9        6.54        5.13      2.63 o
 -12   2   9        2.46        2.33      2.45 o
 -11   2   9        9.71       11.15      2.41 o
 -10   2   9       55.61       54.79      4.29 o
  -9   2   9       27.09       27.44      3.47 o
  -8   2   9        9.72        8.66      1.95 o
  -7   2   9       76.55       80.23      2.71 o
  -6   2   9        0.36        0.31      1.60 o
  -5   2   9      137.39      146.82      3.14 o
  -4   2   9      830.07      843.73     22.91 o
  -3   2   9       14.40       13.16      1.60 o
  -2   2   9      126.65      113.84      2.66 o
  -1   2   9      175.79      164.30      6.91 o
   0   2   9      280.79      274.89      3.95 o
   1   2   9      251.52      236.89      2.75 o
   2   2   9       62.47       61.98      1.67 o
   3   2   9      137.87      149.51      2.38 o
   4   2   9     1508.56     1488.57      8.69 o
   5   2   9        9.52       11.60      3.64 o
   6   2   9      204.73      202.28      7.02 o
   7   2   9      156.11      158.51      7.10 o
   8   2   9       14.75       10.37      4.14 o
   9   2   9        1.72        0.35      3.70 o
  10   2   9        1.14        0.25      3.78 o
  11   2   9        4.70        4.90      4.04 o
  12   2   9        0.89       -0.48      4.02 o
 -14   3   9        0.62        2.70      2.73 o
 -13   3   9        3.43        2.81      2.54 o
 -12   3   9        8.03        5.57      2.54 o
 -11   3   9        6.36        3.72      3.24 o
 -10   3   9        0.70        1.34      2.19 o
  -9   3   9       28.93       24.20      2.50 o
  -8   3   9       14.63       16.03      3.33 o
  -7   3   9      637.39      630.46      9.88 o
  -6   3   9      250.60      233.33      6.35 o
  -5   3   9       94.14       85.17      4.42 o
  -4   3   9      179.54      173.77      2.86 o
  -3   3   9       59.31       52.65      1.62 o
  -2   3   9       28.99       26.42      1.17 o
  -1   3   9       47.70       48.32      1.28 o
   0   3   9        0.19        0.33      0.74 o
   1   3   9      157.99      175.48      3.51 o
   2   3   9       18.12       15.63      1.26 o
   3   3   9       99.22      100.38      2.24 o
   4   3   9      840.12      854.04      5.70 o
   5   3   9        0.58       -0.49      2.53 o
   6   3   9       83.10       86.68      3.94 o
   7   3   9      231.88      247.27     12.69 o
   8   3   9       57.05       60.41      5.42 o
   9   3   9       33.04       30.79      4.79 o
  10   3   9        8.35       12.03      4.56 o
  11   3   9       18.30       20.32      4.94 o
 -13   4   9       14.98       18.01      3.03 o
 -12   4   9        9.54       10.02      2.73 o
 -11   4   9       13.01       12.13      2.69 o
 -10   4   9       16.62       16.20      5.25 o
  -9   4   9       49.46       47.12      6.72 o
  -8   4   9       33.20       28.33      2.62 o
  -7   4   9       22.49       23.84      2.46 o
  -6   4   9       61.10       57.49      2.91 o
  -5   4   9        4.39        4.93      2.93 o
  -4   4   9       75.12       67.95      3.44 o
  -3   4   9        9.63        7.12      2.65 o
  -2   4   9       18.91       16.91      2.54 o
  -1   4   9      116.72      104.23      3.93 o
   0   4   9        0.61        1.73      1.78 o
   1   4   9       51.07       61.51      2.68 o
   2   4   9       13.95       11.70      1.91 o
   3   4   9       26.34       24.28      2.15 o
   4   4   9        2.70       -0.06      1.80 o
   5   4   9        0.36        1.42      2.49 o
   6   4   9       23.17       25.87      3.17 o
   7   4   9       21.88       17.82      3.17 o
   8   4   9        2.40       -0.26      3.01 o
   9   4   9        0.00       -1.32      3.10 o
  10   4   9       28.48       39.28      5.86 o
 -11   5   9        1.05        2.09      4.23 o
 -10   5   9        1.13        2.94      3.92 o
  -9   5   9       11.91        8.89      4.07 o
  -8   5   9        0.68       -0.81      2.70 o
  -7   5   9       20.55       21.18      3.28 o
  -6   5   9       22.79       20.41      3.06 o
  -5   5   9       12.42       11.66      4.65 o
  -4   5   9        0.64        1.03      4.71 o
  -3   5   9       33.73       43.40      5.82 o
  -2   5   9       14.57       15.26      4.78 o
  -1   5   9       26.52       21.28      5.26 o
   0   5   9       71.00       72.40      6.12 o
   1   5   9       81.83       88.31      6.28 o
   2   5   9        9.51       12.11      4.06 o
   3   5   9       25.34       30.04      3.07 o
   4   5   9        0.97        1.30      2.48 o
   5   5   9       41.17       46.58      5.03 o
   6   5   9       31.13       28.39      4.86 o
   7   5   9       13.96       10.94      4.59 o
  -3   6   9       11.02        7.28      5.76 o
  -2   6   9        0.35        0.82      5.02 o
  -1   6   9       16.85       15.15      5.60 o
   0   6   9        0.06        1.91      4.78 o
   1   6   9       14.16       12.51      4.87 o
   2   6   9        3.19        5.49      4.76 o
   3   6   9        0.07       -2.32      4.43 o
 -18   0  10        0.04       -1.12      4.21 o
 -17   0  10       13.76       12.08      4.47 o
 -16   0  10       35.87       34.55      4.90 o
 -15   0  10       64.74       69.51      5.76 o
 -14   0  10        0.05       -3.36      3.92 o
 -13   0  10       30.68       30.56      4.30 o
 -12   0  10        3.50        1.59      3.31 o
 -11   0  10       17.74       19.71      3.66 o
 -10   0  10      312.79      327.66      7.85 o
  -9   0  10     1071.56     1044.89     12.73 o
  -8   0  10       88.31      116.72      4.81 o
  -7   0  10       96.08      102.74      4.45 o
  -6   0  10       57.90       53.15      3.30 o
  -5   0  10      131.97      145.15      4.72 o
  -4   0  10      761.30      774.68      9.50 o
  -3   0  10       14.88       10.94      2.62 o
  -2   0  10       87.87       84.02      3.89 o
  -1   0  10      271.53      271.12      6.25 o
   0   0  10      483.53      516.29      8.56 o
   1   0  10       61.25       53.55      3.95 o
   2   0  10     2126.88     2202.07     17.77 o
   3   0  10       35.91       33.00      3.61 o
   4   0  10        6.23        7.85      2.55 o
   5   0  10       12.64       13.51      2.94 o
   6   0  10       10.09        9.64      2.91 o
   7   0  10       27.82       23.62      3.51 o
   8   0  10        7.97        1.72      3.21 o
   9   0  10        1.63        3.46      3.41 o
  10   0  10      204.34      178.48      7.32 o
  11   0  10       15.09       19.99      4.15 o
  12   0  10        3.44        2.87      3.88 o
  13   0  10       28.47       29.54      5.31 o
  14   0  10        0.73       -0.24      4.69 o
 -17   1  10        0.95        4.44      4.48 o
 -16   1  10        5.48        5.92      2.86 o
 -15   1  10        0.37       -0.94      2.82 o
 -14   1  10        4.29        6.52      2.39 o
 -13   1  10       24.61       24.55      3.12 o
 -12   1  10        0.88        0.94      3.52 o
 -11   1  10        7.31        7.74      2.37 o
 -10   1  10       25.03       27.57      2.65 o
  -9   1  10        6.19        7.29      2.08 o
  -8   1  10      116.39      117.30      3.30 o
  -7   1  10        2.90        2.14      1.80 o
  -6   1  10      130.05      101.57      2.89 o
  -5   1  10      276.30      256.90      4.04 o
  -4   1  10       86.27       91.22      5.04 o
  -3   1  10        0.07       -0.53      1.64 o
  -2   1  10      584.39      544.85      8.66 o
  -1   1  10      395.10      412.92      5.14 o
   0   1  10        7.39       -2.77      3.79 o
   1   1  10       15.70       14.75      2.14 o
   2   1  10      987.76      935.26     16.26 o
   3   1  10      137.14      137.27      4.27 o
   4   1  10      455.13      461.24      6.46 o
   5   1  10       11.10       10.86      3.15 o
   6   1  10      117.77      126.91      5.85 o
   7   1  10        8.89        4.07      2.24 o
   8   1  10        1.27        0.21      2.30 o
   9   1  10       18.87       17.74      2.70 o
  10   1  10        8.93        7.65      2.56 o
  11   1  10        0.34        0.63      2.48 o
  12   1  10        1.99        5.47      2.95 o
  13   1  10       63.80       95.05      7.25 o
 -16   2  10        8.84       20.24      5.19 o
 -15   2  10       29.45       28.01      5.29 o
 -14   2  10       85.55       95.50      4.40 o
 -13   2  10       23.14       15.35      2.90 o
 -12   2  10        8.93       10.44      2.58 o
 -11   2  10       14.31       17.46      3.62 o
 -10   2  10        2.56        2.19      3.14 o
  -9   2  10       16.47       12.67      2.28 o
  -8   2  10      240.65      247.34      4.44 o
  -7   2  10       18.23       18.47      2.09 o
  -6   2  10       13.40        8.61      2.37 o
  -5   2  10        8.18        8.51      1.78 o
  -4   2  10       10.29       12.05      1.80 o
  -3   2  10      491.83      502.17      5.18 o
  -2   2  10       21.02       17.79      1.90 o
  -1   2  10        0.00       -1.23      2.44 o
   0   2  10      142.31      159.57      3.91 o
   1   2  10        1.94        0.39      1.05 o
   2   2  10        0.56        1.01      1.11 o
   3   2  10      918.05      871.29      6.60 o
   4   2  10      953.77      942.52      5.65 o
   5   2  10        9.93        8.04      2.80 o
   6   2  10       14.45        9.37      4.02 o
   7   2  10       60.11       62.74      5.43 o
   8   2  10        7.89        4.47      3.78 o
   9   2  10       15.82       14.86      4.12 o
  10   2  10        0.06        0.97      3.94 o
  11   2  10       12.53       15.85      4.52 o
  12   2  10        5.22        9.47      4.63 o
 -14   3  10        6.13        6.75      2.75 o
 -13   3  10        1.21        1.80      2.50 o
 -12   3  10        1.40        1.33      2.45 o
 -11   3  10       30.31       25.96      2.81 o
 -10   3  10        4.28        3.27      2.23 o
  -9   3  10       14.32       12.34      3.33 o
  -8   3  10      411.49      401.01      8.33 o
  -7   3  10      206.13      189.79      6.36 o
  -6   3  10      119.16      114.39      5.24 o
  -5   3  10       34.78       37.28      2.07 o
  -4   3  10        1.27        0.03      1.32 o
  -3   3  10      147.39      147.49      7.75 o
  -2   3  10        0.31       -0.05      1.56 o
  -1   3  10        0.66        1.98      0.89 o
   0   3  10        1.20        2.92      0.97 o
   1   3  10        5.78        3.17      1.07 o
   2   3  10      205.18      206.05      2.90 o
   3   3  10      177.34      180.13      4.46 o
   4   3  10      368.47      376.41      6.93 o
   5   3  10        0.74       -0.20      2.49 o
   6   3  10       38.60       51.50      3.68 o
   7   3  10       67.92       71.86      6.07 o
   8   3  10       33.91       38.47      3.66 o
   9   3  10        0.18        1.36      3.99 o
  10   3  10       65.15       71.79      6.55 o
 -14   4  10        0.26       -2.30      3.80 o
 -13   4  10        4.99        3.97      2.73 o
 -12   4  10        5.37        3.58      2.65 o
 -11   4  10      105.18      111.35      4.23 o
 -10   4  10       16.62       18.26      2.68 o
  -9   4  10        6.10        5.04      2.36 o
  -8   4  10       13.20       11.54      2.34 o
  -7   4  10      106.13      109.54      3.72 o
  -6   4  10       35.22       42.68      3.74 o
  -5   4  10       22.62       22.55      3.60 o
  -4   4  10       31.11       24.61      3.68 o
  -3   4  10        1.30       -0.84      2.30 o
  -2   4  10        0.02       -0.47      2.42 o
  -1   4  10      107.70      116.33      4.19 o
   0   4  10      158.66      146.85      4.70 o
   1   4  10       68.39       62.66      2.76 o
   2   4  10        0.73        0.14      1.87 o
   3   4  10        1.43        2.84      1.83 o
   4   4  10       32.80       28.53      3.50 o
   5   4  10       51.19       54.29      3.66 o
   6   4  10       15.62       16.29      3.13 o
   7   4  10        0.00        0.15      3.02 o
   8   4  10        0.41        0.40      3.09 o
   9   4  10       20.79       23.86      3.71 o
 -11   5  10        0.68       -0.83      4.19 o
 -10   5  10        1.73        0.99      3.84 o
  -9   5  10        5.72        6.39      3.83 o
  -8   5  10        0.00       -0.46      2.98 o
  -7   5  10        2.03        3.62      2.83 o
  -6   5  10       40.62       46.89      6.05 o
  -5   5  10        0.74        0.86      4.84 o
  -4   5  10       11.35       12.40      5.00 o
  -3   5  10       11.19       13.21      5.17 o
  -2   5  10       52.64       47.20      5.80 o
  -1   5  10        0.66        2.31      4.31 o
   0   5  10       13.91       14.82      4.72 o
   1   5  10       12.18       19.62      4.67 o
   2   5  10       51.42       50.24      5.32 o
   3   5  10        8.36        9.04      2.61 o
   4   5  10        1.39        1.18      2.54 o
   5   5  10       35.78       43.23      5.06 o
   6   5  10        8.59        9.96      4.28 o
   7   5  10        6.15        6.43      4.29 o
  -1   6  10       24.10       28.34      6.19 o
   0   6  10        1.37        6.62      5.27 o
   1   6  10        1.94        1.48      4.70 o
   2   6  10        6.74        6.23      4.86 o
   3   6  10       20.31       27.44      5.20 o
 -17   1  11        1.20        3.32      4.50 o
 -16   1  11        1.63        3.60      2.73 o
 -15   1  11       15.73       18.99      2.62 o
 -14   1  11       19.87       23.39      2.57 o
 -13   1  11       41.49       38.31      4.76 o
 -12   1  11        0.77       -2.32      2.45 o
 -11   1  11        3.09        0.85      2.31 o
 -10   1  11       16.12       18.19      2.52 o
  -9   1  11       70.68       70.73      3.03 o
  -8   1  11       93.62       92.45      3.14 o
  -7   1  11      100.20       93.03      3.04 o
  -6   1  11       99.04       95.91      8.55 o
  -5   1  11        0.05        1.34      1.70 o
  -4   1  11       84.55       97.95      3.02 o
  -3   1  11      602.80      622.00     34.91 o
  -2   1  11       80.05       76.83      2.85 o
  -1   1  11       11.16       12.16      1.96 o
   0   1  11       28.33       32.13      2.29 o
   1   1  11       51.36       46.96      2.81 o
   2   1  11       40.51       37.97      1.15 o
   3   1  11      208.56      187.80      3.87 o
   4   1  11      341.24      332.49      4.72 o
   5   1  11      276.34      269.38      5.66 o
   6   1  11       38.17       28.82      3.93 o
   7   1  11       10.42        7.94      3.53 o
   8   1  11      408.12      387.52      6.77 o
   9   1  11       28.38       26.81      2.92 o
  10   1  11        4.01        1.18      2.33 o
  11   1  11        3.16        1.33      2.72 o
  12   1  11       17.78       19.81      3.27 o
 -16   2  11       26.32       24.39      5.41 o
 -15   2  11       58.18       65.41      4.20 o
 -14   2  11       71.34       82.63      5.46 o
 -13   2  11       10.08        7.22      2.74 o
 -12   2  11        6.35        4.80      3.54 o
 -11   2  11        7.11        3.30      3.38 o
 -10   2  11       15.80       15.75      2.47 o
  -9   2  11       65.24       63.30      3.02 o
  -8   2  11      151.13      155.41      3.85 o
  -7   2  11      118.20      121.86      6.52 o
  -6   2  11       42.74       49.13      2.52 o
  -5   2  11      850.74      856.52     17.33 o
  -4   2  11       23.10       26.97      5.56 o
  -3   2  11     1119.08     1166.04      8.21 o
  -2   2  11        1.05        0.12      1.69 o
  -1   2  11       10.91       11.30      1.77 o
   0   2  11       76.06       63.14      2.61 o
   1   2  11        1.41        0.39      1.63 o
   2   2  11        6.30        3.07      1.34 o
   3   2  11       19.05       20.28      1.85 o
   4   2  11        0.59        0.27      2.02 o
   5   2  11        5.29        5.35      2.16 o
   6   2  11       50.68       50.58      3.72 o
   7   2  11      213.11      231.02      8.11 o
   8   2  11       12.14       12.08      4.01 o
   9   2  11       40.97       46.72      5.34 o
  10   2  11       10.85       11.70      4.21 o
  11   2  11       17.17       23.51      4.88 o
 -15   3  11       20.54       20.57      4.71 o
 -14   3  11        0.49        0.63      2.63 o
 -13   3  11        0.43       -0.61      2.55 o
 -12   3  11       47.33       40.69      3.18 o
 -11   3  11       40.75       39.57      3.04 o
 -10   3  11        3.28        1.52      3.22 o
  -9   3  11      102.44       99.34      5.06 o
  -8   3  11      117.95      135.85      5.58 o
  -7   3  11       46.25       42.90      4.40 o
  -6   3  11       11.76        9.61      1.99 o
  -5   3  11      639.72      628.09      5.87 o
  -4   3  11      108.64      100.07     12.46 o
  -3   3  11      197.83      207.28      4.38 o
  -2   3  11       48.32       42.38      2.48 o
  -1   3  11        3.55        1.49      2.12 o
   0   3  11       25.66       22.79      2.55 o
   1   3  11        0.85        0.04      1.74 o
   2   3  11       82.48       81.72      2.98 o
   3   3  11      127.79      116.03      3.26 o
   4   3  11        1.36        3.72      2.51 o
   5   3  11       17.52       18.76      3.02 o
   6   3  11      627.36      656.61      9.40 o
   7   3  11       38.25       33.20      3.99 o
   8   3  11       47.45       42.42      3.83 o
   9   3  11       23.62       34.67      3.88 o
  10   3  11       53.04       61.65      4.60 o
 -14   4  11        0.01        3.85      4.01 o
 -13   4  11        7.49        8.28      3.76 o
 -12   4  11       21.12       20.27      3.01 o
 -11   4  11        0.75        1.86      2.57 o
 -10   4  11        0.08        0.48      2.43 o
  -9   4  11        0.02       -2.08      2.18 o
  -8   4  11        5.71        2.76      2.22 o
  -7   4  11       11.01       11.59      3.27 o
  -6   4  11        0.06        0.49      2.89 o
  -5   4  11        3.00        2.03      3.22 o
  -4   4  11        2.37       -0.33      3.23 o
  -3   4  11       21.91       19.21      2.87 o
  -2   4  11       30.47       23.78      3.01 o
  -1   4  11      130.07      137.28      4.62 o
   0   4  11        8.09       11.21      2.66 o
   1   4  11        4.77        5.75      1.96 o
   2   4  11        7.34        6.94      1.91 o
   3   4  11        0.20       -0.26      1.83 o
   4   4  11        0.14       -1.31      2.57 o
   5   4  11       16.40       22.88      3.27 o
   6   4  11      205.74      216.85      6.23 o
   7   4  11       29.31       22.51      3.51 o
   8   4  11       38.64       35.96      3.90 o
   9   4  11        2.21        1.76      4.85 o
 -10   5  11        3.95        3.66      4.10 o
  -9   5  11        0.58        0.87      3.70 o
  -8   5  11        0.49        0.47      3.70 o
  -7   5  11        0.64        2.68      2.89 o
  -6   5  11       11.04        9.76      5.29 o
  -5   5  11       86.38       92.22      7.25 o
  -4   5  11        5.86        6.40      5.00 o
  -3   5  11       42.53       44.87      5.71 o
  -2   5  11        0.78       -3.04      4.29 o
  -1   5  11        9.54       16.31      4.81 o
   0   5  11       29.23       35.64      5.36 o
   1   5  11       10.95        9.61      4.41 o
   2   5  11        8.51        3.12      3.86 o
   3   5  11        0.58       -2.30      2.06 o
   4   5  11        2.80        4.30      2.81 o
   5   5  11        3.09        1.61      3.93 o
   6   5  11        0.70        2.64      4.24 o
 -17   0  12       26.12       30.52      5.06 o
 -16   0  12        2.08        1.13      3.84 o
 -15   0  12       65.35       78.41      5.77 o
 -14   0  12        0.41       -0.21      3.80 o
 -13   0  12        2.27        3.17      3.70 o
 -12   0  12       12.60       12.38      3.83 o
 -11   0  12       61.03       60.54      4.50 o
 -10   0  12        9.67       10.60      3.39 o
  -9   0  12       64.09       60.91      4.43 o
  -8   0  12       21.60       22.44      3.46 o
  -7   0  12       66.92       66.96      4.05 o
  -6   0  12       56.31       64.20      3.93 o
  -5   0  12       74.50       83.24      4.38 o
  -4   0  12     2295.53     2190.58     16.94 o
  -3   0  12      829.94      866.90     11.26 o
  -2   0  12        0.72        1.84      2.95 o
  -1   0  12       96.35       91.76      4.72 o
   0   0  12      583.34      599.78      9.88 o
   1   0  12      421.98      459.25      9.03 o
   2   0  12        5.00        7.33      3.06 o
   3   0  12        8.51        3.35      3.33 o
   4   0  12      123.81      109.12      5.83 o
   5   0  12       33.31       27.86      4.41 o
   6   0  12       63.89       49.82      4.33 o
   7   0  12      182.63      148.79      6.53 o
   8   0  12      146.52      125.01      6.27 o
   9   0  12        2.18        0.12      3.54 o
  10   0  12        7.37        9.32      3.92 o
  11   0  12        0.16        0.20      3.75 o
  12   0  12        4.21       10.46      4.35 o
  13   0  12       36.23       54.16      6.03 o
 -16   1  12       15.01       14.87      3.79 o
 -15   1  12       58.85       58.75      4.02 o
 -14   1  12        8.79        9.94      3.00 o
 -13   1  12       24.18       20.59      3.00 o
 -12   1  12       36.53       32.84      3.01 o
 -11   1  12        8.39        5.71      2.49 o
 -10   1  12      157.69      163.56      4.85 o
  -9   1  12       17.49       15.99      2.42 o
  -8   1  12      109.29      108.19      3.99 o
  -7   1  12        0.53        0.50      1.94 o
  -6   1  12        9.95        6.65      1.96 o
  -5   1  12      116.03      114.61      3.34 o
  -4   1  12        2.86        7.98      1.99 o
  -3   1  12       12.35       10.04      2.05 o
  -2   1  12       33.85       39.36      2.39 o
  -1   1  12        0.75        1.72      1.90 o
   0   1  12      110.92       92.49      3.20 o
   1   1  12      119.92      127.74      3.90 o
   2   1  12        8.09        8.47      1.22 o
   3   1  12      284.39      294.01      4.58 o
   4   1  12      365.35      351.13      5.09 o
   5   1  12       22.06       17.03      2.38 o
   6   1  12       10.06        8.49      2.68 o
   7   1  12       45.44       48.31      4.73 o
   8   1  12       47.29       54.96      5.19 o
   9   1  12       10.86        5.21      3.67 o
  10   1  12        1.23        3.36      2.54 o
  11   1  12       17.88       20.92      3.15 o
  12   1  12        0.77       -0.12      4.84 o
 -15   2  12        6.82       10.43      3.22 o
 -14   2  12        2.27        1.74      2.84 o
 -13   2  12        0.34       -0.65      2.60 o
 -12   2  12        0.44       -5.31      3.54 o
 -11   2  12        4.47       -0.46      3.65 o
 -10   2  12       23.80       22.86      2.61 o
  -9   2  12       67.21       74.85      5.27 o
  -8   2  12        0.67        2.87      3.96 o
  -7   2  12      766.74      763.36      8.99 o
  -6   2  12       52.14       54.14      4.17 o
  -5   2  12      287.37      290.58      6.91 o
  -4   2  12       60.66       56.41      4.88 o
  -3   2  12        3.00        2.77      1.76 o
  -2   2  12       44.15       36.93      2.53 o
  -1   2  12       53.87       57.57      2.68 o
   0   2  12       53.82       53.11      2.65 o
   1   2  12       13.91       14.08      1.60 o
   2   2  12      102.29      105.05      2.45 o
   3   2  12      102.05      110.05      3.31 o
   4   2  12      298.21      294.57      4.79 o
   5   2  12        0.03       -0.51      2.14 o
   6   2  12      269.97      265.15      5.17 o
   7   2  12        4.49        7.29      3.06 o
   8   2  12        9.70        6.32      2.92 o
   9   2  12        2.41        3.93      3.98 o
  10   2  12        3.06        0.96      4.25 o
 -15   3  12       14.10       15.24      4.36 o
 -14   3  12        1.66        1.62      2.67 o
 -13   3  12        0.31        0.61      2.52 o
 -12   3  12        1.66        1.97      2.48 o
 -11   3  12        0.13       -0.88      3.47 o
 -10   3  12       42.27       39.89      4.39 o
  -9   3  12       17.97       22.32      3.75 o
  -8   3  12        0.21        1.04      1.96 o
  -7   3  12        1.04       -0.76      1.97 o
  -6   3  12      107.83      105.55      6.13 o
  -5   3  12      194.48      179.56      3.63 o
  -4   3  12        0.60       -1.93      1.97 o
  -3   3  12       44.96       35.00      4.30 o
  -2   3  12       95.01       80.58      4.99 o
  -1   3  12        0.53       -0.32      2.17 o
   0   3  12       21.35       22.87      2.55 o
   1   3  12       18.82       20.67      2.57 o
   2   3  12       42.99       41.47      2.47 o
   3   3  12       10.33        3.53      2.58 o
   4   3  12       55.16       63.01      3.75 o
   5   3  12        1.56        3.25      3.10 o
   6   3  12       79.41       78.87      4.49 o
   7   3  12        3.36        5.35      3.13 o
   8   3  12        7.34       10.33      3.28 o
   9   3  12      115.31      143.24     11.12 o
 -13   4  12        0.51       -1.41      3.92 o
 -12   4  12       12.60       12.12      2.89 o
 -11   4  12        7.39        8.09      2.72 o
 -10   4  12        3.86        3.52      2.46 o
  -9   4  12       12.84       13.03      2.54 o
  -8   4  12        5.43        6.82      3.25 o
  -7   4  12       11.14        9.27      3.46 o
  -6   4  12       47.82       41.47      4.15 o
  -5   4  12       31.89       29.97      3.92 o
  -4   4  12        3.19        0.41      3.39 o
  -3   4  12       30.17       24.29      3.10 o
  -2   4  12       96.83       77.97      3.96 o
  -1   4  12        0.09        0.33      2.55 o
   0   4  12        1.00        2.51      2.56 o
   1   4  12       23.91       22.24      2.86 o
   2   4  12        2.78        1.28      1.98 o
   3   4  12        9.48        8.45      2.69 o
   4   4  12       37.84       43.60      5.16 o
   5   4  12        7.41        8.61      3.31 o
   6   4  12       39.23       33.73      4.59 o
   7   4  12       31.41       41.36      4.09 o
   8   4  12       10.39        6.28      5.05 o
 -10   5  12        4.36        3.59      4.04 o
  -9   5  12        0.36        0.83      3.83 o
  -8   5  12       27.71       32.12      4.74 o
  -7   5  12       24.92       24.33      3.49 o
  -6   5  12        6.76        7.70      5.46 o
  -5   5  12        8.43       11.81      5.48 o
  -4   5  12        2.46        0.43      4.41 o
  -3   5  12        0.68       -1.34      4.55 o
  -2   5  12       13.08       11.08      4.66 o
  -1   5  12        1.39        2.37      2.84 o
   0   5  12        4.34        5.42      2.93 o
   1   5  12       26.00       25.95      3.26 o
   2   5  12        0.05       -0.81      2.66 o
   3   5  12        5.60        3.61      2.77 o
   4   5  12        0.11        0.40      2.91 o
   5   5  12        1.37        2.68      2.97 o
   6   5  12       27.33       23.47      5.22 o
 -16   1  13       25.11       24.85      2.69 o
 -15   1  13        2.99        6.61      3.18 o
 -14   1  13        1.20        1.40      2.72 o
 -13   1  13        1.96        1.18      2.69 o
 -12   1  13        0.53       -0.25      2.62 o
 -11   1  13        6.45        5.48      2.57 o
 -10   1  13        9.88       11.24      2.66 o
  -9   1  13       21.51       23.38      2.57 o
  -8   1  13       43.61       43.59      2.79 o
  -7   1  13        1.94        2.36      2.04 o
  -6   1  13       14.25       15.27      2.20 o
  -5   1  13      151.56      138.36      6.97 o
  -4   1  13       46.27       44.87      2.69 o
  -3   1  13        9.06        7.60      2.03 o
  -2   1  13        2.14        0.88      1.92 o
  -1   1  13        1.26        2.20      2.02 o
   0   1  13      237.72      245.71      4.90 o
   1   1  13       74.56       74.20      5.73 o
   2   1  13      279.01      268.16      5.75 o
   3   1  13       34.53       26.55      3.24 o
   4   1  13       53.31       54.36      2.85 o
   5   1  13        6.48        3.98      2.15 o
   6   1  13       62.60       58.50      2.98 o
   7   1  13       36.90       35.72      3.55 o
   8   1  13        3.63        2.66      3.93 o
   9   1  13        0.08       -0.02      3.69 o
  10   1  13       41.63       44.90      5.35 o
  11   1  13        0.93        0.90      4.36 o
 -15   2  13        3.10        4.39      3.08 o
 -14   2  13        0.70        0.93      2.83 o
 -13   2  13        8.78       11.44      4.02 o
 -12   2  13       26.26       24.02      3.11 o
 -11   2  13        0.12       -0.78      2.36 o
 -10   2  13        0.01        1.69      2.34 o
  -9   2  13      368.66      378.20      5.95 o
  -8   2  13       38.47       37.60      2.90 o
  -7   2  13      395.46      388.83      5.71 o
  -6   2  13      161.36      143.13      3.86 o
  -5   2  13        0.01       -1.85      4.69 o
  -4   2  13        0.21        1.08      1.81 o
  -3   2  13        0.00       -1.21      1.80 o
  -2   2  13      105.45      105.41      5.91 o
  -1   2  13       13.78       15.28      2.15 o
   0   2  13       95.41       98.22      5.55 o
   1   2  13      277.74      250.96      6.31 o
   2   2  13      978.76     1036.21      9.97 o
   3   2  13      116.89      113.41      3.47 o
   4   2  13      229.24      236.36      4.51 o
   5   2  13       11.72       15.02      2.39 o
   6   2  13       31.69       34.02      2.73 o
   7   2  13       20.59       21.26      2.56 o
   8   2  13        5.71        4.63      3.03 o
   9   2  13        1.75        1.69      3.10 o
  10   2  13       11.39       13.56      3.41 o
 -14   3  13        0.01        0.52      2.74 o
 -13   3  13        1.58        2.44      2.97 o
 -12   3  13       12.52       15.42      2.75 o
 -11   3  13        1.07        2.61      3.55 o
 -10   3  13       34.26       33.11      4.28 o
  -9   3  13       44.18       40.94      4.34 o
  -8   3  13       17.99       13.81      2.26 o
  -7   3  13       15.90       14.25      3.91 o
  -6   3  13      301.94      309.71      8.39 o
  -5   3  13      143.94      136.72      6.50 o
  -4   3  13       50.54       48.05      5.09 o
  -3   3  13        0.03        0.99      3.46 o
  -2   3  13       23.52       24.19      4.14 o
  -1   3  13      102.64       88.91      4.78 o
   0   3  13       36.81       32.76      5.45 o
   1   3  13       86.31       90.41      4.43 o
   2   3  13        1.21       -0.58      4.01 o
   3   3  13       14.12        7.95      2.78 o
   4   3  13        5.51        3.58      3.12 o
   5   3  13      215.50      231.58      7.30 o
   6   3  13        4.04        4.22      3.20 o
   7   3  13        3.14        3.15      3.11 o
   8   3  13       11.05        9.55      3.49 o
   9   3  13        1.20        4.64      4.79 o
 -13   4  13        0.06        2.48      3.91 o
 -12   4  13        2.27        0.09      2.70 o
 -11   4  13        8.48        4.78      2.71 o
 -10   4  13       12.62        8.56      2.61 o
  -9   4  13       27.44       30.62      4.18 o
  -8   4  13        1.34       -0.70      3.51 o
  -7   4  13        4.26        4.95      3.48 o
  -6   4  13        9.80        6.96      3.53 o
  -5   4  13        2.39       -0.82      3.52 o
  -4   4  13       21.65       19.74      3.95 o
  -3   4  13      101.98      100.23      5.96 o
  -2   4  13       36.53       38.87      3.36 o
  -1   4  13        8.34        9.92      2.75 o
   0   4  13        6.63        6.82      2.68 o
   1   4  13       29.42       32.45      3.15 o
   2   4  13        3.20       -0.42      4.06 o
   3   4  13        2.70        2.07      2.76 o
   4   4  13       76.54       95.61      8.96 o
   5   4  13       18.55       23.28      7.78 o
   6   4  13       47.23       49.60      4.34 o
   7   4  13       13.15       13.24      3.61 o
 -10   5  13       12.31       12.65      4.35 o
  -9   5  13        4.53        5.96      4.18 o
  -8   5  13        3.98        3.77      4.02 o
  -7   5  13        8.15        4.88      4.92 o
  -6   5  13       18.74       21.86      5.40 o
  -5   5  13        1.70        0.53      5.02 o
  -4   5  13        8.83        7.80      4.98 o
  -3   5  13        5.87        7.35      3.00 o
  -2   5  13       11.55       13.72      3.10 o
  -1   5  13       97.78       96.03      4.64 o
   0   5  13        5.62        4.21      2.86 o
   1   5  13        1.40        0.73      2.86 o
   2   5  13        0.35       -0.62      4.04 o
   3   5  13       12.16       12.05      4.48 o
   4   5  13       33.05       43.06      3.92 o
   5   5  13        1.07       -0.92      3.00 o
 -17   0  14       32.16       31.21      5.11 o
 -16   0  14        9.42       12.53      4.40 o
 -15   0  14       11.08       10.28      4.47 o
 -14   0  14       17.02       22.12      4.57 o
 -13   0  14        8.92        9.99      4.00 o
 -12   0  14        1.89        1.55      3.52 o
 -11   0  14       20.42       14.39      3.86 o
 -10   0  14        5.59        4.71      3.28 o
  -9   0  14       44.13       46.44      4.13 o
  -8   0  14       19.02       24.23      3.51 o
  -7   0  14        8.15        8.55      3.19 o
  -6   0  14      250.27      260.43      6.96 o
  -5   0  14      101.12      106.05      5.13 o
  -4   0  14       93.23      102.53      5.18 o
  -3   0  14      613.99      692.36     11.11 o
  -2   0  14       94.10       96.47      5.29 o
  -1   0  14       21.52       27.40      4.00 o
   0   0  14        0.65        0.67      3.50 o
   1   0  14      204.66      181.84      7.12 o
   2   0  14      801.01      819.23     13.23 o
   3   0  14      289.96      284.91      8.52 o
   4   0  14        6.38        5.04      3.79 o
   5   0  14        4.47        1.40      3.84 o
   6   0  14        0.02        0.42      3.97 o
   7   0  14      147.45      145.55      7.52 o
   8   0  14       43.62       36.86      5.10 o
   9   0  14       13.11       22.84      4.61 o
  10   0  14        6.41        2.32      3.93 o
  11   0  14        2.18        4.64      4.47 o
 -16   1  14        1.68        4.45      2.74 o
 -15   1  14       13.00        9.62      4.30 o
 -14   1  14        1.09        2.60      2.73 o
 -13   1  14        0.65        1.57      2.60 o
 -12   1  14       12.71        8.93      2.72 o
 -11   1  14      110.38      109.05      8.66 o
 -10   1  14      148.73      153.54      4.43 o
  -9   1  14      145.03      140.36      4.14 o
  -8   1  14       11.52       13.22      2.51 o
  -7   1  14       61.48       62.26      3.06 o
  -6   1  14       33.03       27.63      2.60 o
  -5   1  14        2.73        3.07      2.18 o
  -4   1  14       22.81       22.75      2.48 o
  -3   1  14       14.47       14.59      3.22 o
  -2   1  14        5.65        5.70      2.18 o
  -1   1  14        3.02        2.82      2.32 o
   0   1  14      412.19      421.55     15.87 o
   1   1  14      138.99      148.29      4.64 o
   2   1  14      790.65      813.21      9.44 o
   3   1  14       28.37       25.39      5.49 o
   4   1  14        1.99       -0.66      2.80 o
   5   1  14       11.82        9.78      2.97 o
   6   1  14        8.49        6.78      2.36 o
   7   1  14       12.38        9.99      2.53 o
   8   1  14       13.60       11.75      2.52 o
   9   1  14        0.43        1.92      3.02 o
  10   1  14        5.32        4.97      3.24 o
 -15   2  14        0.33        2.00      3.04 o
 -14   2  14        1.86        1.18      3.89 o
 -13   2  14        3.11        1.23      3.80 o
 -12   2  14        2.25        0.49      2.50 o
 -11   2  14        0.05       -2.14      2.37 o
 -10   2  14       83.24       86.30      3.63 o
  -9   2  14       89.55       96.94      3.62 o
  -8   2  14        7.65        8.38      2.47 o
  -7   2  14        2.40        0.15      2.24 o
  -6   2  14        0.73       -2.11      2.43 o
  -5   2  14       65.88       67.69      7.79 o
  -4   2  14        1.63        1.63      1.88 o
  -3   2  14        4.97        4.09      1.94 o
  -2   2  14       35.46       30.50      2.56 o
  -1   2  14       19.75       13.34      2.34 o
   0   2  14        6.98        5.69      2.32 o
   1   2  14      115.97      111.64      3.94 o
   2   2  14      303.52      313.23      6.44 o
   3   2  14        1.85       -0.75      2.70 o
   4   2  14       67.62       68.14      3.10 o
   5   2  14        2.18        2.47      2.24 o
   6   2  14        2.86        3.06      2.21 o
   7   2  14        0.07        0.82      2.34 o
   8   2  14       54.50       73.09      3.65 o
   9   2  14        2.65        1.03      2.54 o
 -14   3  14        1.10        2.67      3.78 o
 -13   3  14        0.63        2.61      2.64 o
 -12   3  14        2.82        2.64      3.61 o
 -11   3  14       11.81       10.08      3.84 o
 -10   3  14        9.60        9.54      3.74 o
  -9   3  14       96.87      100.54      5.69 o
  -8   3  14        2.66        2.91      3.61 o
  -7   3  14       12.03       11.68      3.97 o
  -6   3  14       18.58       13.47      4.28 o
  -5   3  14      107.69      107.19      6.15 o
  -4   3  14       39.58       32.03      4.88 o
  -3   3  14       52.84       58.83      5.08 o
  -2   3  14        0.00        0.33      3.74 o
  -1   3  14       21.75       14.48      3.91 o
   0   3  14       57.13       50.59      3.71 o
   1   3  14       10.68        5.22      4.14 o
   2   3  14       20.79       17.03      4.63 o
   3   3  14       31.74       25.09      5.27 o
   4   3  14       14.57       14.07      3.42 o
   5   3  14       68.24       75.61      4.46 o
   6   3  14        6.68        6.01      3.15 o
   7   3  14       61.19       62.32      4.47 o
   8   3  14       25.31       27.60      3.95 o
 -12   4  14       15.69       14.92      4.25 o
 -11   4  14        3.90        4.91      2.74 o
 -10   4  14        2.39       -1.25      3.53 o
  -9   4  14        0.00        0.01      3.60 o
  -8   4  14       50.84       50.40      4.88 o
  -7   4  14       17.69       16.44      4.19 o
  -6   4  14        0.53        1.72      3.75 o
  -5   4  14       24.08       14.84      4.25 o
  -4   4  14        8.60        7.54      3.92 o
  -3   4  14        3.33        3.76      2.82 o
  -2   4  14       14.01        9.55      2.80 o
  -1   4  14       24.78       15.07      3.02 o
   0   4  14       59.20       58.12      3.77 o
   1   4  14        1.63        0.78      4.06 o
   2   4  14        8.76        9.64      4.24 o
   3   4  14       26.36       30.88      5.10 o
   4   4  14       16.09       19.78      3.57 o
   5   4  14       18.52       12.92      3.72 o
   6   4  14       14.91       13.83      3.68 o
  -9   5  14        2.65        0.12      3.89 o
  -8   5  14        6.51        7.84      4.20 o
  -7   5  14        0.09       -2.74      4.67 o
  -6   5  14        6.89        8.05      5.20 o
  -5   5  14       12.06       11.70      3.29 o
  -4   5  14        7.24        1.86      3.03 o
  -3   5  14       16.59       14.46      6.03 o
  -2   5  14       11.21        9.46      3.24 o
  -1   5  14       20.61       28.67      4.91 o
   0   5  14        3.14        4.13      2.98 o
   1   5  14        3.37        3.02      4.25 o
   2   5  14        6.62        2.63      4.53 o
   3   5  14        3.80        5.06      4.72 o
   4   5  14        8.05        8.41      4.76 o
 -15   1  15       14.46       12.65      3.69 o
 -14   1  15        3.47        0.17      2.80 o
 -13   1  15        0.03       -0.89      2.74 o
 -12   1  15        0.01       -2.00      2.70 o
 -11   1  15       40.07       44.93      3.33 o
 -10   1  15       67.96       72.89      3.69 o
  -9   1  15       53.19       63.96      4.26 o
  -8   1  15       85.90       94.47      5.13 o
  -7   1  15       37.23       39.69      3.21 o
  -6   1  15        0.38       -0.39      2.25 o
  -5   1  15      391.05      371.10     25.88 o
  -4   1  15        0.50        1.69      2.33 o
  -3   1  15       14.82       13.39      2.40 o
  -2   1  15        0.04       -1.17      2.25 o
  -1   1  15       16.02       13.31      2.59 o
   0   1  15       38.25       41.36      3.34 o
   1   1  15       94.24       99.80      4.23 o
   2   1  15       70.66       72.26      4.00 o
   3   1  15      183.03      179.50      5.38 o
   4   1  15       14.71       15.76      3.14 o
   5   1  15       38.42       39.78      4.67 o
   6   1  15       94.50      101.03      5.66 o
   7   1  15       15.15       13.12      2.55 o
   8   1  15       24.77       17.70      2.75 o
   9   1  15        0.03        2.92      2.55 o
  10   1  15       11.35       15.39      4.95 o
 -14   2  15        0.04       -1.90      3.93 o
 -13   2  15        0.00       -0.31      2.62 o
 -12   2  15        7.34        3.48      2.60 o
 -11   2  15       15.14       15.01      2.76 o
 -10   2  15       27.25       30.09      2.94 o
  -9   2  15        3.77        3.96      2.45 o
  -8   2  15        0.02        0.40      2.26 o
  -7   2  15        0.01       -1.71      2.16 o
  -6   2  15       48.74       48.30      2.98 o
  -5   2  15        0.01        0.12      1.95 o
  -4   2  15        2.67        2.77      2.06 o
  -3   2  15        1.18        0.67      1.96 o
  -2   2  15        4.43        4.49      2.23 o
  -1   2  15       13.73        8.63      2.39 o
   0   2  15        9.55       13.15      2.65 o
   1   2  15       21.19       26.25      2.96 o
   2   2  15       47.04       53.80      3.59 o
   3   2  15        8.54        8.87      2.86 o
   4   2  15       59.83       65.10      4.00 o
   5   2  15       35.13       37.99      2.84 o
   6   2  15       76.73       74.97      3.37 o
   7   2  15       60.96       74.71      3.61 o
   8   2  15       32.08       38.86      3.26 o
 -13   3  15       21.99       23.31      4.58 o
 -12   3  15        1.28       -0.80      3.77 o
 -11   3  15        2.09        2.09      3.56 o
 -10   3  15        8.40        9.67      3.83 o
  -9   3  15        1.24        3.43      3.77 o
  -8   3  15       12.24       12.04      4.08 o
  -7   3  15      163.62      145.28      6.72 o
  -6   3  15        3.21       -1.52      4.03 o
  -5   3  15      182.52      164.53      7.15 o
  -4   3  15       64.75       59.05      5.60 o
  -3   3  15       27.49       22.33      4.43 o
  -2   3  15       91.19       77.82      5.86 o
  -1   3  15       20.12       16.46      3.80 o
   0   3  15       14.82       11.73      4.30 o
   1   3  15       98.97       87.60      6.30 o
   2   3  15       31.44       31.20      4.96 o
   3   3  15      124.61      126.54      7.67 o
   4   3  15        3.42        2.65      4.59 o
   5   3  15       29.60       26.22      3.67 o
   6   3  15        1.40        1.84      3.31 o
   7   3  15        1.78       -2.87      3.36 o
 -12   4  15        0.49        0.67      3.94 o
 -11   4  15        0.03       -1.02      2.61 o
 -10   4  15        0.00        0.84      3.63 o
  -9   4  15       15.49       19.10      4.15 o
  -8   4  15        4.18        2.63      3.75 o
  -7   4  15      141.85      130.02      6.60 o
  -6   4  15        0.53       -1.72      4.03 o
  -5   4  15      205.26      197.99      7.95 o
  -4   4  15       20.72       11.39      4.02 o
  -3   4  15        2.77       -0.43      2.80 o
  -2   4  15        0.47       -1.84      2.64 o
  -1   4  15        3.69        5.15      2.66 o
   0   4  15        5.78        3.24      4.05 o
   1   4  15        1.82        4.12      4.15 o
   2   4  15       10.97       15.11      4.57 o
   3   4  15        0.58        2.38      4.35 o
   4   4  15      143.53      155.97      8.63 o
   5   4  15       99.71      106.71      5.33 o
  -9   5  15        3.27        7.73      4.01 o
  -6   5  15        5.22       10.55      3.18 o
  -5   5  15        2.62       -0.74      3.05 o
  -4   5  15        1.89       -0.07      3.11 o
  -3   5  15        2.94        5.01      3.10 o
  -2   5  15        0.11       -1.16      3.11 o
  -1   5  15        0.33       -1.49      2.98 o
   0   5  15        4.95        8.15      4.59 o
   1   5  15        0.59       -2.72      4.58 o
   2   5  15        5.28       -3.87      4.73 o
 -15   0  16       13.50       19.50      4.67 o
 -14   0  16       25.91       21.74      4.95 o
 -13   0  16       11.02        9.00      4.17 o
 -12   0  16       55.91       48.26      5.05 o
 -11   0  16       17.41       21.91      4.21 o
 -10   0  16        5.61        8.54      3.57 o
  -9   0  16       44.60       47.33      4.39 o
  -8   0  16       19.88       23.78      3.70 o
  -7   0  16       81.74       67.52      4.69 o
  -6   0  16      127.27      130.06      5.91 o
  -5   0  16      142.97      138.14      6.14 o
  -4   0  16        0.15        0.38      3.42 o
  -3   0  16        0.06        0.64      3.27 o
  -2   0  16       26.73       25.99      4.08 o
  -1   0  16       30.12       29.04      4.27 o
   0   0  16       49.36       53.53      4.95 o
   1   0  16      194.06      203.30      7.65 o
   2   0  16      331.05      354.72      9.81 o
   3   0  16      217.39      209.99      8.42 o
   4   0  16       19.30       20.04      4.61 o
   5   0  16        0.02        1.05      4.21 o
   6   0  16       15.92       13.18      4.60 o
   7   0  16        3.66        1.63      4.38 o
   8   0  16        0.99        1.03      4.46 o
   9   0  16        5.65        6.09      4.77 o
 -15   1  16        0.39        2.11      3.04 o
 -14   1  16        0.04       -0.37      2.72 o
 -13   1  16       16.46       14.77      3.08 o
 -12   1  16        8.48        6.74      2.87 o
 -11   1  16        5.91       11.21      2.84 o
 -10   1  16       24.60       27.58      3.09 o
  -9   1  16      166.16      177.77      4.70 o
  -8   1  16       20.83       22.78      2.94 o
  -7   1  16        8.48        8.00      2.47 o
  -6   1  16       95.70       90.51      3.67 o
  -5   1  16       49.30       37.42      3.01 o
  -4   1  16        0.32       -2.10      2.46 o
  -3   1  16       14.13       16.42      2.80 o
  -2   1  16      131.76      132.22      5.45 o
  -1   1  16       24.71       23.75      3.03 o
   0   1  16       32.58       33.01      3.55 o
   1   1  16      154.97      167.81      5.32 o
   2   1  16      118.80      126.38      6.95 o
   3   1  16       70.64       71.57      4.10 o
   4   1  16       92.99       96.93      4.68 o
   5   1  16       10.57        8.31      3.15 o
   6   1  16       28.33       30.79      3.64 o
   7   1  16        8.82       10.44      3.25 o
   8   1  16       15.38       20.62      3.61 o
   9   1  16        3.87        1.06      4.68 o
 -14   2  16       10.06        9.84      4.42 o
 -13   2  16        3.01        1.05      2.74 o
 -12   2  16        0.04       -0.91      2.64 o
 -11   2  16       52.66       55.25      3.49 o
 -10   2  16        9.06       11.60      3.41 o
  -9   2  16       87.48       90.42      3.72 o
  -8   2  16       10.98        9.63      4.41 o
  -7   2  16       41.68       41.47      2.95 o
  -6   2  16        1.57        1.91      2.10 o
  -5   2  16        1.65        2.11      2.11 o
  -4   2  16        3.95        3.31      2.27 o
  -3   2  16        3.97        4.03      2.27 o
  -2   2  16        2.50       -1.16      2.31 o
  -1   2  16        0.65       -0.53      2.44 o
   0   2  16      119.52      128.04      6.52 o
   1   2  16       13.67       11.51      2.88 o
   2   2  16        0.27       -2.70      2.81 o
   3   2  16        0.93        1.55      2.78 o
   4   2  16       52.06       58.74      5.05 o
   5   2  16       15.24       14.47      3.26 o
   6   2  16       28.40       27.34      3.65 o
   7   2  16       13.83       18.14      3.71 o
 -13   3  16        2.04        2.78      4.02 o
 -12   3  16        2.96        5.19      3.93 o
 -11   3  16        2.54        3.53      3.73 o
 -10   3  16        1.52        2.90      3.74 o
  -9   3  16        7.63        9.27      3.93 o
  -8   3  16        5.28        4.78      3.89 o
  -7   3  16       89.01       83.22      5.91 o
  -6   3  16        9.36        4.67      4.40 o
  -5   3  16        0.50        0.51      4.20 o
  -4   3  16      106.11       95.19      6.40 o
  -3   3  16       15.35       16.31      4.56 o
  -2   3  16        8.19        6.39      4.18 o
  -1   3  16        2.00        0.06      4.25 o
   0   3  16        0.56       -0.36      4.27 o
   1   3  16        2.09        3.77      4.35 o
   2   3  16        1.73       -4.83      4.64 o
   3   3  16        1.66        2.71      4.79 o
   4   3  16       94.43      102.12      7.42 o
   5   3  16        1.37        0.30      5.33 o
   6   3  16        3.33        0.19      3.36 o
 -11   4  16        0.94       -0.75      3.99 o
 -10   4  16       17.69       24.13      4.63 o
  -9   4  16       35.63       35.95      4.85 o
  -8   4  16        2.45        3.12      4.02 o
  -7   4  16       19.74       14.16      4.33 o
  -6   4  16        1.10       -2.51      4.21 o
  -5   4  16        0.57       -1.97      4.36 o
  -4   4  16        6.76       -1.87      4.02 o
  -3   4  16        1.30        0.12      2.85 o
  -2   4  16       10.29        9.72      2.93 o
  -1   4  16        0.01       -1.26      4.07 o
   0   4  16        0.03       -1.43      4.35 o
   1   4  16        9.81        7.31      4.44 o
   2   4  16       27.57       31.66      5.38 o
   3   4  16        2.40        6.76      4.72 o
   4   4  16       21.59       17.58      5.47 o
  -7   5  16       12.10       13.08      4.25 o
  -6   5  16        0.62       -0.73      4.00 o
  -5   5  16        2.86        1.64      3.29 o
  -4   5  16        0.08       -2.47      3.29 o
  -3   5  16       35.09       48.89      4.14 o
  -2   5  16       23.28       31.99      3.88 o
  -1   5  16       18.90       20.43      5.02 o
   0   5  16        0.02        1.38      4.58 o
   1   5  16        0.81       -1.39      4.70 o
 -15   1  17        0.11       -0.99      3.89 o
 -14   1  17        0.02        0.40      3.00 o
 -13   1  17        1.96        0.30      2.91 o
 -12   1  17        6.42        6.19      2.98 o
 -11   1  17       11.08       12.51      2.98 o
 -10   1  17       33.23       36.82      3.27 o
  -9   1  17      144.65      159.45      4.64 o
  -8   1  17        9.58        8.43      2.92 o
  -7   1  17       61.89       64.38      3.41 o
  -6   1  17       53.75       58.42      3.42 o
  -5   1  17       13.53        9.59      2.55 o
  -4   1  17        1.01       -0.15      2.64 o
  -3   1  17       46.83       52.56      3.47 o
  -2   1  17        1.36       -0.92      2.72 o
  -1   1  17       39.26       39.82      3.51 o
   0   1  17      221.36      226.70      5.77 o
   1   1  17      139.57      138.49      5.03 o
   2   1  17      146.03      147.83      5.23 o
   3   1  17        4.65        5.64      3.07 o
   4   1  17       57.23       62.48      4.21 o
   5   1  17       62.49       66.11      4.36 o
   6   1  17        6.62        7.73      3.26 o
   7   1  17       12.01        7.40      3.33 o
   8   1  17       53.16       60.09      6.13 o
   9   1  17        9.40        6.97      4.62 o
 -14   2  17        0.36        0.43      3.65 o
 -13   2  17        4.13        4.64      2.71 o
 -12   2  17       17.83       16.06      3.40 o
 -11   2  17       92.67       83.35      3.94 o
 -10   2  17       16.06       17.48      2.94 o
  -9   2  17       68.64       65.33      3.48 o
  -8   2  17        6.30        5.08      2.54 o
  -7   2  17        2.92        3.38      2.40 o
  -6   2  17        0.60        1.17      2.27 o
  -5   2  17        4.06        2.60      2.23 o
  -4   2  17       16.07        9.19      2.59 o
  -3   2  17       35.22       33.49      4.09 o
  -2   2  17       84.94       84.97      3.94 o
  -1   2  17      205.49      197.76      8.69 o
   0   2  17       62.20       64.35      3.89 o
   1   2  17      134.76      128.93      4.81 o
   2   2  17        0.95       -1.16      2.61 o
   3   2  17        1.33       -0.37      2.81 o
   4   2  17        3.81        1.90      2.94 o
   5   2  17        5.36        5.00      3.21 o
   6   2  17       16.83       24.49      5.68 o
 -12   3  17        2.95        0.12      3.99 o
 -11   3  17       26.98       35.18      4.95 o
 -10   3  17        1.77        1.24      4.05 o
  -9   3  17        6.21        6.82      3.95 o
  -8   3  17       32.21       23.57      4.54 o
  -7   3  17        5.68        3.33      4.04 o
  -6   3  17        0.08       -0.85      4.29 o
  -5   3  17       27.07       25.80      4.83 o
  -4   3  17        7.34        5.94      4.41 o
  -3   3  17        0.73       -1.68      4.23 o
  -2   3  17        3.56        4.50      4.24 o
  -1   3  17       51.03       50.60      5.92 o
   0   3  17       50.05       40.76      5.63 o
   1   3  17       19.93       16.99      4.96 o
   2   3  17       44.97       63.41      6.19 o
   3   3  17       44.79       46.50      6.16 o
   4   3  17        9.11       13.02      5.48 o
   5   3  17        1.56       -1.12      4.95 o
 -10   4  17        0.00        1.98      4.13 o
  -9   4  17        4.15        3.73      4.14 o
  -8   4  17       55.00       57.01      5.63 o
  -7   4  17       32.88       39.95      5.35 o
  -6   4  17       11.95       16.77      4.77 o
  -5   4  17        4.07        3.80      4.44 o
  -4   4  17       22.88       18.07      4.41 o
  -3   4  17        2.06        1.32      2.91 o
  -2   4  17        0.67       -0.20      4.14 o
  -1   4  17        0.02       -1.54      4.26 o
   0   4  17        0.13       -2.91      4.49 o
   1   4  17        0.35        4.48      4.64 o
   2   4  17       45.80       45.56      6.18 o
  -6   5  17        8.50        4.95      4.35 o
  -5   5  17       12.83       10.31      4.72 o
  -4   5  17        2.38        2.88      3.58 o
  -3   5  17       53.84       56.90      5.42 o
  -2   5  17       21.48       24.74      5.32 o
 -14   0  18        2.38        2.67      4.19 o
 -13   0  18       13.40       14.35      4.55 o
 -12   0  18       63.13       64.40      5.61 o
 -11   0  18       54.64       55.23      5.19 o
 -10   0  18       11.82       12.39      4.16 o
  -9   0  18       43.99       41.21      4.52 o
  -8   0  18        2.05        3.83      3.57 o
  -7   0  18        7.50        6.85      3.55 o
  -6   0  18       19.52       20.91      4.06 o
  -5   0  18       47.17       44.17      4.68 o
  -4   0  18       12.53        8.28      4.09 o
  -3   0  18        3.12        0.96      4.20 o
  -2   0  18       82.26       80.05      6.03 o
  -1   0  18       87.22       88.80      6.47 o
   0   0  18     1065.80     1094.72     16.84 o
   1   0  18      221.34      234.38      8.93 o
   2   0  18        2.98       -2.00      5.02 o
   3   0  18        5.94        4.38      4.27 o
   4   0  18       34.96       33.70      5.19 o
   5   0  18       54.67       64.80      6.15 o
   6   0  18        1.22        1.22      4.57 o
   7   0  18        0.13       -0.32      4.61 o
 -14   1  18        0.15       -0.79      4.25 o
 -13   1  18       10.27        5.75      3.02 o
 -12   1  18       23.18       22.85      3.27 o
 -11   1  18      111.94      119.21      4.54 o
 -10   1  18        0.20        3.69      2.78 o
  -9   1  18        8.56        9.42      2.76 o
  -8   1  18       25.51       27.34      3.15 o
  -7   1  18        0.84        2.54      2.45 o
  -6   1  18        5.38        5.23      2.66 o
  -5   1  18       39.56       38.18      3.18 o
  -4   1  18        1.99       -0.22      2.70 o
  -3   1  18        0.26       -1.63      2.88 o
  -2   1  18       49.36       41.25      3.63 o
  -1   1  18        0.73        0.02      3.03 o
   0   1  18       48.14       55.24      3.98 o
   1   1  18       22.75       23.79      6.05 o
   2   1  18        0.17        0.42      3.14 o
   3   1  18        0.15       -0.30      3.10 o
   4   1  18       13.62       11.70      3.41 o
   5   1  18       29.79       31.52      3.74 o
   6   1  18        3.53        6.03      3.46 o
   7   1  18        4.41        3.41      4.62 o
   8   1  18        0.00        1.52      4.65 o
 -14   2  18        1.47        2.19      3.72 o
 -13   2  18        1.06        0.61      3.50 o
 -12   2  18        0.01        0.93      2.64 o
 -11   2  18        1.59        3.98      2.67 o
 -10   2  18        0.54       -0.95      2.50 o
  -9   2  18        0.00        1.73      2.50 o
  -8   2  18       11.55        7.33      2.62 o
  -7   2  18       18.12       17.30      3.84 o
  -6   2  18        0.00       -0.21      2.44 o
  -5   2  18       79.60       84.44      3.68 o
  -4   2  18        1.01        0.34      2.55 o
  -3   2  18       67.51       60.07      3.52 o
  -2   2  18        1.93        1.54      2.68 o
  -1   2  18        0.09       -0.04      2.74 o
   0   2  18        3.47        0.89      2.74 o
   1   2  18        9.61        7.60      2.92 o
   2   2  18       44.69       42.92      3.70 o
   3   2  18       30.45       34.68      5.69 o
   4   2  18        1.20       -2.08      4.81 o
   5   2  18       29.14       35.17      6.06 o
 -11   3  18        2.77        4.93      4.21 o
 -10   3  18       21.37       24.36      4.72 o
  -9   3  18        0.15        2.76      4.08 o
  -8   3  18        0.16        0.30      4.08 o
  -7   3  18       17.62       16.27      4.58 o
  -6   3  18       64.38       65.26      5.85 o
  -5   3  18        0.15       -3.10      4.18 o
  -4   3  18        0.15       -0.73      4.46 o
  -3   3  18        6.20       -0.19      4.43 o
  -2   3  18        4.86        3.57      4.44 o
  -1   3  18        2.98       -0.20      4.64 o
   0   3  18        4.39        0.73      4.48 o
   1   3  18       26.12       26.05      5.46 o
   2   3  18        6.45        7.88      5.11 o
   3   3  18        4.45        8.17      5.31 o
  -8   4  18        2.98        2.29      4.56 o
  -7   4  18       15.56       11.62      4.86 o
  -6   4  18       11.93        4.63      4.63 o
  -5   4  18        3.04        1.74      4.71 o
  -4   4  18        4.51        5.44      3.03 o
  -3   4  18        2.68        0.45      4.53 o
  -2   4  18        1.04       -0.09      4.52 o
  -1   4  18        0.28        0.62      4.60 o
   0   4  18       11.01       11.70      5.21 o
 -14   1  19        1.25       -3.61      4.12 o
 -13   1  19        8.15        4.20      2.98 o
 -12   1  19       20.94       24.77      3.39 o
 -11   1  19        2.14        6.17      3.08 o
 -10   1  19       20.06       24.48      3.17 o
  -9   1  19        1.29        2.01      2.76 o
  -8   1  19       13.58       16.56      2.80 o
  -7   1  19       21.26       20.52      4.68 o
  -6   1  19        0.00        0.23      2.64 o
  -5   1  19       17.17       18.29      3.09 o
  -4   1  19        1.08       -1.65      3.42 o
  -3   1  19        4.71        2.34      2.96 o
  -2   1  19        7.99        5.23      3.09 o
  -1   1  19       74.04       75.59      6.15 o
   0   1  19        2.01        5.24      3.21 o
   1   1  19      102.94       98.82      4.81 o
   2   1  19        5.09        0.54      3.36 o
   3   1  19       25.31       30.90      4.06 o
   4   1  19        0.71       -0.33      3.13 o
   5   1  19        2.12        0.25      3.28 o
   6   1  19       29.53       27.52      5.40 o
   7   1  19        2.23        3.99      4.94 o
 -14   2  19        4.64        0.60      3.83 o
 -13   2  19        0.05        0.12      3.92 o
 -12   2  19        3.10        3.35      2.67 o
 -11   2  19        0.09        1.30      2.64 o
 -10   2  19        0.00        0.05      2.57 o
  -9   2  19       11.95       11.88      2.78 o
  -8   2  19        4.94        3.59      2.51 o
  -7   2  19       50.35       46.93      3.38 o
  -6   2  19        9.49        7.42      2.64 o
  -5   2  19        0.10       -0.44      2.44 o
  -4   2  19       32.76       38.77      4.03 o
  -3   2  19       59.75       58.14      3.67 o
  -2   2  19        0.15       -5.71      3.84 o
  -1   2  19       31.58       37.46      3.50 o
   0   2  19        0.81        1.41      2.83 o
   1   2  19        0.89        0.96      4.59 o
   2   2  19        3.79        2.60      4.80 o
   3   2  19        0.06        0.56      4.88 o
   4   2  19       15.26       16.74      5.50 o
 -10   3  19       13.75       19.17      4.57 o
  -9   3  19        0.33        3.00      3.98 o
  -8   3  19        1.16        1.37      3.97 o
  -7   3  19        1.95        4.85      4.17 o
  -6   3  19        0.07        1.62      4.32 o
  -5   3  19        6.20        4.55      4.21 o
  -4   3  19       25.14       19.04      4.92 o
  -3   3  19        2.81       -3.23      4.63 o
  -2   3  19        2.10        0.88      4.50 o
  -1   3  19        9.74        4.86      5.08 o
   0   3  19       48.28       46.48      6.23 o
   1   3  19       44.64       47.66      6.26 o
   2   3  19       27.32       30.93      6.11 o
  -6   4  19       19.63       11.03      5.05 o
  -5   4  19        0.17       -3.67      4.97 o
  -4   4  19       15.76       12.01      4.55 o
  -3   4  19        4.85        2.79      5.21 o
 -13   0  20       28.01       29.43      5.18 o
 -12   0  20        8.71       11.90      4.75 o
 -11   0  20      128.35      146.71      7.26 o
 -10   0  20      122.66      144.53      7.20 o
  -9   0  20        2.21        3.53      3.72 o
  -8   0  20        0.35        2.55      3.57 o
  -7   0  20        4.80        5.32      3.87 o
  -6   0  20        1.88        1.50      3.92 o
  -5   0  20        4.14        2.79      4.01 o
  -4   0  20       46.66       53.87      5.46 o
  -3   0  20       22.45       24.99      5.38 o
  -2   0  20      116.04      114.60      7.29 o
  -1   0  20      148.32      169.65      8.62 o
   0   0  20       94.31       99.01      7.53 o
   1   0  20      410.96      433.39     12.17 o
   2   0  20       21.20       14.52      5.66 o
   3   0  20        7.59       -1.67      5.05 o
   4   0  20        1.81        4.18      4.58 o
   5   0  20        6.10        7.11      4.66 o
 -13   1  20        4.96        5.79      4.28 o
 -12   1  20        0.29        2.23      2.97 o
 -11   1  20        4.84        7.25      3.06 o
 -10   1  20        5.05        8.23      5.26 o
  -9   1  20       21.27       21.87      3.17 o
  -8   1  20        5.07        4.92      3.30 o
  -7   1  20       35.09       30.09      3.18 o
  -6   1  20        9.38       10.92      2.90 o
  -5   1  20        0.32        0.56      2.62 o
  -4   1  20        0.14       -1.20      2.80 o
  -3   1  20        0.88       -1.12      2.95 o
  -2   1  20       13.99       13.62      3.34 o
  -1   1  20        2.24        2.31      3.27 o
   0   1  20       18.92       19.23      3.67 o
   1   1  20       14.63       11.45      3.64 o
   2   1  20       43.19       38.07      4.23 o
   3   1  20        0.53       -2.88      3.55 o
   4   1  20        2.31        3.70      3.17 o
   5   1  20        8.21       10.39      4.79 o
   6   1  20       11.01       14.55      5.25 o
 -13   2  20        6.19        5.04      3.86 o
 -12   2  20       10.76       10.53      3.95 o
 -11   2  20        0.87        3.05      3.64 o
 -10   2  20        0.47        2.70      2.62 o
  -9   2  20        2.06        2.20      2.61 o
  -8   2  20       10.92        7.22      2.67 o
  -7   2  20        3.89        5.14      2.59 o
  -6   2  20       23.70       24.55      2.99 o
  -5   2  20        0.75        0.02      2.52 o
  -4   2  20        0.43        2.79      2.63 o
  -3   2  20        0.02       -0.77      4.52 o
  -2   2  20        6.44        4.58      4.67 o
  -1   2  20       39.29       53.33      6.38 o
   0   2  20        8.34       11.57      5.24 o
   1   2  20        0.45        1.27      4.80 o
   2   2  20       25.57       28.80      5.95 o
  -8   3  20        0.18       -1.21      4.34 o
  -7   3  20        4.92        7.47      4.58 o
  -6   3  20        6.49        2.74      4.44 o
  -5   3  20       11.40       10.59      4.52 o
  -4   3  20        0.88       -0.15      4.98 o
  -3   3  20        0.35       -4.17      4.91 o
  -2   3  20        1.87       -1.03      5.08 o
  -1   3  20        3.55        3.42      5.00 o
   0   3  20        1.17        1.13      5.13 o
 -13   1  21        8.00        4.97      4.23 o
 -12   1  21        0.01        1.36      4.25 o
 -11   1  21       74.76       76.60      4.26 o
 -10   1  21       24.03       26.12      3.39 o
  -9   1  21        9.56        9.49      2.93 o
  -8   1  21       20.79       19.05      3.09 o
  -7   1  21        0.33        0.30      2.78 o
  -6   1  21        2.54        1.33      2.91 o
  -5   1  21       25.43       23.79      3.20 o
  -4   1  21        7.40        6.85      3.10 o
  -3   1  21       40.10       42.57      3.92 o
  -2   1  21       34.64       31.15      3.89 o
  -1   1  21      140.52      145.56      5.68 o
   0   1  21       31.31       23.34      4.02 o
   1   1  21       18.62       20.22      5.83 o
   2   1  21        0.43       -3.32      3.42 o
   3   1  21        9.40       -1.35      3.62 o
   4   1  21        2.10       -3.90      4.72 o
   5   1  21        6.89        4.82      5.02 o
  -9   2  21        6.88        7.25      4.50 o
  -8   2  21        8.25       10.18      4.77 o
  -7   2  21       18.35       16.93      4.95 o
  -6   2  21        3.15        1.36      4.58 o
  -5   2  21        0.63        0.02      4.13 o
  -4   2  21        2.92        4.89      5.00 o
  -3   2  21        0.86       -3.54      4.63 o
  -2   2  21        6.98        3.44      4.88 o
  -1   2  21        0.58        1.35      4.99 o
   0   2  21       32.53       41.51      6.25 o
   1   2  21       18.15       19.81      5.96 o
 -11   0  22       27.66       20.15      4.92 o
 -10   0  22       19.29       21.21      4.84 o
  -9   0  22        3.82        7.46      4.12 o
  -8   0  22        1.76        3.60      4.05 o
  -7   0  22        0.93       -3.94      3.99 o
  -6   0  22        0.21       -0.64      4.12 o
  -5   0  22        5.80        6.03      4.30 o
  -4   0  22       56.83       62.05      5.80 o
  -3   0  22        1.28       -1.44      5.15 o
  -2   0  22      219.89      211.34      9.18 o
  -1   0  22        6.95        2.76      4.76 o
   0   0  22        0.44        2.56      5.26 o
   1   0  22        0.20       -1.72      5.31 o
   2   0  22       50.92       60.00      6.59 o
 -12   1  22        1.36        4.21      4.23 o
 -11   1  22        0.16        0.80      4.01 o
 -10   1  22        0.27        0.89      4.02 o
  -9   1  22        1.87        1.23      2.87 o
  -8   1  22        2.07        1.86      2.85 o
  -7   1  22        0.06       -0.27      2.83 o
  -6   1  22        0.01       -1.61      2.95 o
  -5   1  22       11.54       13.47      3.17 o
  -4   1  22        2.06       -0.63      3.08 o
  -3   1  22        5.11        6.78      3.42 o
  -2   1  22       25.17       25.83      3.85 o
  -1   1  22       15.42       22.59      3.81 o
   0   1  22        0.93       -0.96      3.39 o
   1   1  22       12.11        8.74      4.48 o
   2   1  22        0.12       -4.00      4.67 o
   3   1  22        0.24       -1.85      4.83 o
   4   1  22        1.20       -2.18      4.80 o
  -6   2  22        8.12        4.74      4.75 o
  -5   2  22       22.09       17.62      4.96 o
  -4   2  22        0.01       -3.46      4.85 o
  -3   2  22        2.06       -4.78      5.23 o
  -2   2  22        0.01       -3.00      5.28 o
 -10   1  23        1.65        0.80      4.00 o
  -9   1  23        0.04       -1.77      3.84 o
  -8   1  23        0.05       -0.22      3.73 o
  -7   1  23        6.08        3.40      3.00 o
  -6   1  23        9.18        8.34      3.07 o
  -5   1  23       32.79       32.45      3.62 o
  -4   1  23        0.92       -0.54      3.18 o
  -3   1  23       48.23       54.60      4.29 o
  -2   1  23        5.76        3.92      3.57 o
  -1   1  23       47.03       56.67      5.99 o
   0   1  23       14.15       14.98      4.98 o
   1   1  23        5.44        2.40      4.88 o
   2   1  23        3.67        3.32      4.90 o
  -7   0  24        0.61       -6.62      4.41 o
  -6   0  24        0.25       -1.88      4.27 o
  -5   0  24        9.14       10.35      5.03 o
  -4   0  24       31.94       27.33      4.91 o
  -3   0  24        3.63        4.92      5.13 o
  -2   0  24        3.11        4.24      5.13 o
  -9   1  24        3.03       -0.57      3.95 o
  -8   1  24        8.81        6.87      4.11 o
  -7   1  24        0.55        0.39      3.92 o
  -6   1  24        0.16       -0.65      4.12 o
  -5   1  24        0.68        6.05      4.15 o
  -4   1  24        3.01        3.98      4.29 o
  -3   1  24       25.46       36.35      4.88 o
  -2   1  24        0.20        2.60      4.59 o
  -1   1  24       57.48       62.89      6.29 o
   0   1  24        0.60        3.71      4.64 o
  -6   1  25        1.84        2.66      4.09 o
  -5   1  25        3.65        3.79      4.32 o
  -4   1  25        0.60        2.26      4.38 o
 
